# Supplementary material for: Bis(pyridine-κN){N 2,N 2′-[1,1′-(pyridine-2,6-di­yl)diethyl­idyne]benzene­sulfono­hydrazonato-κ5 O,N,N′,N′′,O′}nickel(II)
Source: Acta Crystallogr Sect E Struct Rep Online. 2010 Jan 9;66(Pt 2):m129. doi: 10.1107/S1600536809055639 (PMC2979951; doi:10.1107/S1600536809055639)
Supplement: Supplementary file 1 [file e-66-0m129-sup1.cif]

##############################################################################
###                                                                        ###
###        Electronic paper (Acta Crystallographica Section E)             ###
###                                                                        ###
##############################################################################
#                                                                            #
# This CIF contains the data in a paper accepted for publication in Acta     #
# Crystallographica Section E. It conforms to the requirements of Notes      #
# for Authors for Section E, and has been peer reviewed under the auspices   #
# of the IUCr Commission on Journals.                                        #
#                                                                            #
# Full details of the Crystallographic Information File format               #
# are given in the paper "The Crystallographic Information File (CIF):       #
# a New Standard Archive File for Crystallography" by S. R. Hall, F. H.      #
# Allen and I. D. Brown [Acta Cryst. (1991), A47, 655-685].                  #
#                                                                            #
# The current version of the core CIF dictionary is obtainable from          #
# ftp://ftp.iucr.org/pub/cif_core.dic. The current version number is 2.4.    #
#                                                                            #
# Software is freely available for graphical display of the structure(s) in  #
# this CIF.  For information consult the CIF home page http://www.iucr.org/  #
# cif/home.html                                                              #
#                                                                            #
# This file may be used for bona fide research purposes within the           #
# scientific community so long as proper attribution is given to the journal # 
# article from which it was obtained.                                        #
#                                                                            #
##############################################################################
                                             
data_I
_audit_creation_method     SHELXL-97
_chemical_name_systematic
;
Bis(pyridine-\k<i>N</i>){<i>N</i>^2^,<i>N</i>^2'^-[1,1'-(pyridine-2,6-
diyl)diethylidyne]benzenesulfonohydrazonato-
\k^5^<i>O</i>,<i>N</i>,<i>N</i>',<i>N</i>'',<i>O</i>'}nickel(II)
;
_chemical_name_common     ?
_chemical_formula_moiety     'C31 H29 N7 Ni O4 S2'
_chemical_formula_sum     'C31 H29 N7 Ni O4 S2'
_chemical_formula_iupac     '[Ni (C21 H19 N5 O4 S2) (C5 H5 N)2]'
_chemical_formula_weight     686.44
_chemical_melting_point     ?
_symmetry_cell_setting     Monoclinic
_symmetry_space_group_name_H-M     'P 21/n'
_symmetry_space_group_name_Hall     '-P 2yn'
loop_
    _symmetry_equiv_pos_as_xyz
    'x, y, z'
    '-x+1/2, y+1/2, -z+1/2'
    '-x, -y, -z'
    'x-1/2, -y-1/2, z-1/2'
_cell_length_a     11.6029(2)
_cell_length_b     15.8298(3)
_cell_length_c     16.4156(3)
_cell_angle_alpha     90.00
_cell_angle_beta     91.823(2)
_cell_angle_gamma     90.00
_cell_volume     3013.55(9)
_cell_formula_units_Z     4
_cell_measurement_reflns_used     9879
_cell_measurement_theta_min     2.48
_cell_measurement_theta_max     28.32
_cell_measurement_temperature     100(2)
_exptl_crystal_description     block
_exptl_crystal_colour     brown
_exptl_crystal_size_max     0.30
_exptl_crystal_size_mid     0.22
_exptl_crystal_size_min     0.19
_exptl_crystal_density_diffrn     1.515
_exptl_crystal_density_meas     ?
_exptl_crystal_density_method     'not measured'
_exptl_crystal_F_000     1428
_exptl_absorpt_coefficient_mu     0.833
_exptl_absorpt_correction_type     multi-scan
_exptl_absorpt_process_details     '(SADABS; Sheldrick, 1996)'
_exptl_absorpt_correction_T_min     0.7882
_exptl_absorpt_correction_T_max     0.8578
_exptl_special_details
;
;
_diffrn_ambient_temperature     100(2)
_diffrn_radiation_type     MoK\a
_diffrn_radiation_wavelength     0.71073
_diffrn_radiation_source     'fine-focus sealed tube'
_diffrn_radiation_monochromator     graphite
_diffrn_measurement_device_type     'Bruker APEXII CCD'
_diffrn_measurement_method     '\f and \w'
_diffrn_detector_area_resol_mean     ?
_diffrn_reflns_number     22997
_diffrn_reflns_av_R_equivalents     0.0199
_diffrn_reflns_av_sigmaI/netI     0.0173
_diffrn_reflns_theta_min     1.79
_diffrn_reflns_theta_max     25.00
_diffrn_reflns_theta_full     25.00
_diffrn_measured_fraction_theta_max     1.000
_diffrn_measured_fraction_theta_full     1.000
_diffrn_reflns_limit_h_min     -13
_diffrn_reflns_limit_h_max     13
_diffrn_reflns_limit_k_min     -18
_diffrn_reflns_limit_k_max     18
_diffrn_reflns_limit_l_min     -19
_diffrn_reflns_limit_l_max     19
_diffrn_standards_number     ?
_diffrn_standards_interval_count     ?
_diffrn_standards_interval_time     ?
_diffrn_standards_decay_%     ?
_refine_special_details
;
Refinement of <i>F</i>^2^ against ALL reflections. The weighted <i>R</i>-factor
<i>wR</i> and goodness of fit <i>S</i> are based on <i>F</i>^2^, conventional
<i>R</i>-factors <i>R</i> are based on <i>F</i>, with <i>F</i> set to zero for
negative <i>F</i>^2^. The threshold expression of <i>F</i>^2^ >
\s(<i>F</i>^2^) is used only for calculating <i>R</i>-factors(gt) <i>etc</i>.
and is not relevant to the choice of reflections for refinement.
<i>R</i>-factors based on <i>F</i>^2^ are statistically about twice as large
as those based on <i>F</i>, and <i>R</i>- factors based on ALL data will be
even larger.
;
_reflns_number_total     5308
_reflns_number_gt     4815
_reflns_threshold_expression     I>2\s(I)
_refine_ls_structure_factor_coef     Fsqd
_refine_ls_matrix_type     full
_refine_ls_R_factor_all     0.0275
_refine_ls_R_factor_gt     0.0235
_refine_ls_wR_factor_gt     0.0618
_refine_ls_wR_factor_ref     0.0645
_refine_ls_goodness_of_fit_ref     1.054
_refine_ls_restrained_S_all     1.054
_refine_ls_number_reflns     5308
_refine_ls_number_parameters     406
_refine_ls_number_restraints     0
_refine_ls_hydrogen_treatment     constr
_refine_ls_weighting_scheme     calc
_refine_ls_weighting_details
         'calc w=1/[\s^2^(Fo^2^)+(0.0291P)^2^+2.4638P] where P=(Fo^2^+2Fc^2^)/3'
_atom_sites_solution_hydrogens     geom
_atom_sites_solution_primary     direct
_atom_sites_solution_secondary     difmap
_refine_ls_shift/su_max     0.001
_refine_ls_shift/su_mean     0.000
_refine_diff_density_max     0.343
_refine_diff_density_min     -0.358
_refine_ls_extinction_method     none
_refine_ls_extinction_coef     ?
loop_
    _atom_type_symbol
    _atom_type_description
    _atom_type_scat_dispersion_real
    _atom_type_scat_dispersion_imag
    _atom_type_scat_source
    'C' 'C' 0.0033 0.0016
                         'International Tables Vol C Tables 4.2.6.8 and 6.1.1.4'
    'H' 'H' 0.0000 0.0000
                         'International Tables Vol C Tables 4.2.6.8 and 6.1.1.4'
    'N' 'N' 0.0061 0.0033
                         'International Tables Vol C Tables 4.2.6.8 and 6.1.1.4'
    'O' 'O' 0.0106 0.0060
                         'International Tables Vol C Tables 4.2.6.8 and 6.1.1.4'
    'S' 'S' 0.1246 0.1234
                         'International Tables Vol C Tables 4.2.6.8 and 6.1.1.4'
    'Ni' 'Ni' 0.3393 1.1124
                         'International Tables Vol C Tables 4.2.6.8 and 6.1.1.4'
_computing_data_collection     'APEX2 (Bruker, 2007)'
_computing_cell_refinement     'SAINT (Bruker, 2007)'
_computing_data_reduction     'SAINT (Bruker, 2007)'
_computing_structure_solution     'SHELXS97 (Sheldrick, 2008)'
_computing_structure_refinement     'SHELXL97 (Sheldrick, 2008)'
_computing_molecular_graphics     'X-SEED (Barbour, 2001)'
_computing_publication_material     'publCIF (Westrip, 2010)'
loop_
    _atom_site_type_symbol
    _atom_site_label
    _atom_site_fract_x
    _atom_site_fract_y
    _atom_site_fract_z
    _atom_site_U_iso_or_equiv
    _atom_site_adp_type
    _atom_site_calc_flag
    _atom_site_refinement_flags
    _atom_site_occupancy
    _atom_site_disorder_assembly
    _atom_site_disorder_group
    Ni Ni 0.410517(18) 0.141485(13) 0.215880(12) 0.01157(7) Uani d . 1 . .
    S S1 0.59292(4) -0.00687(3) 0.18463(3) 0.01400(10) Uani d . 1 . .
    S S2 0.27045(4) 0.12194(3) 0.40344(2) 0.01272(10) Uani d . 1 . .
    O O1 0.60699(11) -0.09339(8) 0.16025(8) 0.0207(3) Uani d . 1 . .
    O O2 0.49868(10) 0.01082(7) 0.23919(7) 0.0157(3) Uani d . 1 . .
    O O3 0.33543(10) 0.06141(7) 0.35665(7) 0.0166(3) Uani d . 1 . .
    O O4 0.17478(10) 0.08872(8) 0.44772(7) 0.0174(3) Uani d . 1 . .
    N N1 0.38858(12) 0.24587(9) 0.14898(8) 0.0127(3) Uani d . 1 . .
    N N2 0.28461(12) 0.21687(9) 0.28339(8) 0.0125(3) Uani d . 1 . .
    N N3 0.22201(12) 0.19994(9) 0.35170(8) 0.0137(3) Uani d . 1 . .
    N N4 0.52548(12) 0.12310(9) 0.12007(9) 0.0134(3) Uani d . 1 . .
    N N5 0.58722(12) 0.05107(9) 0.10487(9) 0.0156(3) Uani d . 1 . .
    N N6 0.53749(12) 0.19065(9) 0.29575(9) 0.0143(3) Uani d . 1 . .
    N N7 0.27701(12) 0.07348(9) 0.15452(9) 0.0140(3) Uani d . 1 . .
    C C1 0.25986(14) 0.28945(11) 0.24972(10) 0.0131(3) Uani d . 1 . .
    C C2 0.17637(15) 0.35009(11) 0.28509(11) 0.0169(4) Uani d . 1 . .
    H H2A 0.1036 0.3209 0.2948 0.025 Uiso calc R 1 . .
    H H2B 0.1623 0.3968 0.2469 0.025 Uiso calc R 1 . .
    H H2C 0.2084 0.3723 0.3367 0.025 Uiso calc R 1 . .
    C C3 0.32043(14) 0.30847(11) 0.17453(10) 0.0131(3) Uani d . 1 . .
    C C4 0.31328(15) 0.38448(11) 0.13167(11) 0.0166(4) Uani d . 1 . .
    H H4 0.2653 0.4290 0.1494 0.020 Uiso calc R 1 . .
    C C5 0.37776(15) 0.39357(11) 0.06257(11) 0.0182(4) Uani d . 1 . .
    H H5 0.3742 0.4450 0.0328 0.022 Uiso calc R 1 . .
    C C6 0.44751(15) 0.32834(11) 0.03648(10) 0.0163(4) Uani d . 1 . .
    H H6 0.4913 0.3342 -0.0111 0.020 Uiso calc R 1 . .
    C C7 0.45153(14) 0.25424(11) 0.08200(10) 0.0139(3) Uani d . 1 . .
    C C8 0.52355(14) 0.18075(11) 0.06381(10) 0.0145(4) Uani d . 1 . .
    C C9 0.58566(16) 0.17241(12) -0.01367(11) 0.0209(4) Uani d . 1 . .
    H H9A 0.5851 0.2268 -0.0421 0.031 Uiso calc R 1 . .
    H H9B 0.5473 0.1297 -0.0483 0.031 Uiso calc R 1 . .
    H H9C 0.6655 0.1551 -0.0017 0.031 Uiso calc R 1 . .
    C C10 0.72211(15) 0.02117(11) 0.24006(11) 0.0169(4) Uani d . 1 . .
    C C11 0.78134(15) 0.09477(12) 0.22277(11) 0.0208(4) Uani d . 1 . .
    H H11 0.7556 0.1304 0.1793 0.025 Uiso calc R 1 . .
    C C12 0.87894(17) 0.11586(14) 0.26986(12) 0.0275(5) Uani d . 1 . .
    H H12 0.9197 0.1665 0.2590 0.033 Uiso calc R 1 . .
    C C13 0.91686(16) 0.06321(15) 0.33268(12) 0.0305(5) Uani d . 1 . .
    H H13 0.9841 0.0775 0.3642 0.037 Uiso calc R 1 . .
    C C14 0.85730(17) -0.00988(14) 0.34959(12) 0.0288(5) Uani d . 1 . .
    H H14 0.8834 -0.0455 0.3930 0.035 Uiso calc R 1 . .
    C C15 0.75943(16) -0.03152(13) 0.30345(11) 0.0227(4) Uani d . 1 . .
    H H15 0.7183 -0.0818 0.3150 0.027 Uiso calc R 1 . .
    C C16 0.36809(14) 0.16219(11) 0.48003(10) 0.0140(3) Uani d . 1 . .
    C C17 0.41986(15) 0.10464(12) 0.53378(11) 0.0192(4) Uani d . 1 . .
    H H17 0.4048 0.0459 0.5280 0.023 Uiso calc R 1 . .
    C C18 0.49334(17) 0.13345(13) 0.59570(11) 0.0233(4) Uani d . 1 . .
    H H18 0.5288 0.0945 0.6328 0.028 Uiso calc R 1 . .
    C C19 0.51522(16) 0.21932(13) 0.60359(11) 0.0236(4) Uani d . 1 . .
    H H19 0.5656 0.2392 0.6461 0.028 Uiso calc R 1 . .
    C C20 0.46384(17) 0.27609(12) 0.54965(12) 0.0235(4) Uani d . 1 . .
    H H20 0.4792 0.3348 0.5553 0.028 Uiso calc R 1 . .
    C C21 0.39001(15) 0.24778(11) 0.48730(11) 0.0188(4) Uani d . 1 . .
    H H21 0.3550 0.2867 0.4501 0.023 Uiso calc R 1 . .
    C C22 0.57825(16) 0.26962(12) 0.28800(12) 0.0211(4) Uani d . 1 . .
    H H22 0.5490 0.3033 0.2442 0.025 Uiso calc R 1 . .
    C C23 0.66049(17) 0.30403(13) 0.34058(13) 0.0277(5) Uani d . 1 . .
    H H23 0.6867 0.3603 0.3331 0.033 Uiso calc R 1 . .
    C C24 0.70418(17) 0.25566(13) 0.40424(12) 0.0267(4) Uani d . 1 . .
    H H24 0.7616 0.2776 0.4409 0.032 Uiso calc R 1 . .
    C C25 0.66268(15) 0.17464(12) 0.41350(11) 0.0205(4) Uani d . 1 . .
    H H25 0.6906 0.1400 0.4571 0.025 Uiso calc R 1 . .
    C C26 0.57989(15) 0.14469(11) 0.35850(10) 0.0161(4) Uani d . 1 . .
    H H26 0.5516 0.0889 0.3654 0.019 Uiso calc R 1 . .
    C C27 0.28759(15) 0.04331(11) 0.07836(11) 0.0170(4) Uani d . 1 . .
    H H27 0.3566 0.0548 0.0508 0.020 Uiso calc R 1 . .
    C C28 0.20283(16) -0.00357(11) 0.03843(11) 0.0197(4) Uani d . 1 . .
    H H28 0.2130 -0.0225 -0.0158 0.024 Uiso calc R 1 . .
    C C29 0.10303(16) -0.02267(12) 0.07827(11) 0.0203(4) Uani d . 1 . .
    H H29 0.0444 -0.0561 0.0526 0.024 Uiso calc R 1 . .
    C C30 0.09044(16) 0.00798(12) 0.15641(12) 0.0205(4) Uani d . 1 . .
    H H30 0.0227 -0.0039 0.1854 0.025 Uiso calc R 1 . .
    C C31 0.17797(15) 0.05617(11) 0.19157(11) 0.0178(4) Uani d . 1 . .
    H H31 0.1677 0.0782 0.2447 0.021 Uiso calc R 1 . .
loop_
    _atom_site_aniso_label
    _atom_site_aniso_U_11
    _atom_site_aniso_U_22
    _atom_site_aniso_U_33
    _atom_site_aniso_U_12
    _atom_site_aniso_U_13
    _atom_site_aniso_U_23
    Ni 0.01215(12) 0.01122(12) 0.01132(12) 0.00032(8) 0.00009(8) 0.00054(8)
    S1 0.0129(2) 0.0136(2) 0.0155(2) 0.00219(16) 0.00011(16) -0.00047(16)
    S2 0.0127(2) 0.0124(2) 0.0131(2) -0.00030(16) 0.00112(16) -0.00026(16)
    O1 0.0209(7) 0.0145(6) 0.0266(7) 0.0039(5) -0.0017(5) -0.0031(5)
    O2 0.0139(6) 0.0156(6) 0.0177(6) 0.0009(5) 0.0019(5) 0.0016(5)
    O3 0.0159(6) 0.0149(6) 0.0191(6) 0.0006(5) 0.0013(5) -0.0028(5)
    O4 0.0165(6) 0.0180(6) 0.0180(6) -0.0024(5) 0.0031(5) 0.0015(5)
    N1 0.0128(7) 0.0137(7) 0.0113(7) 0.0001(6) -0.0011(6) -0.0001(6)
    N2 0.0125(7) 0.0146(7) 0.0104(7) -0.0016(6) -0.0004(5) -0.0016(6)
    N3 0.0140(7) 0.0162(7) 0.0110(7) 0.0011(6) 0.0018(6) -0.0008(6)
    N4 0.0117(7) 0.0145(7) 0.0140(7) 0.0014(6) 0.0000(6) -0.0017(6)
    N5 0.0153(7) 0.0167(8) 0.0149(7) 0.0040(6) 0.0022(6) -0.0016(6)
    N6 0.0126(7) 0.0154(7) 0.0150(7) 0.0002(6) 0.0025(6) -0.0004(6)
    N7 0.0150(7) 0.0122(7) 0.0147(7) 0.0027(6) -0.0009(6) -0.0003(6)
    C1 0.0129(8) 0.0146(8) 0.0116(8) 0.0003(7) -0.0024(6) -0.0024(7)
    C2 0.0184(9) 0.0177(9) 0.0146(9) 0.0042(7) 0.0006(7) -0.0011(7)
    C3 0.0117(8) 0.0134(8) 0.0140(8) -0.0004(7) -0.0029(7) -0.0022(7)
    C4 0.0180(9) 0.0134(9) 0.0181(9) 0.0013(7) -0.0025(7) 0.0001(7)
    C5 0.0211(9) 0.0150(9) 0.0183(9) -0.0024(7) -0.0037(7) 0.0042(7)
    C6 0.0171(9) 0.0177(9) 0.0138(9) -0.0024(7) -0.0005(7) 0.0029(7)
    C7 0.0121(8) 0.0169(9) 0.0126(8) -0.0023(7) -0.0018(7) -0.0004(7)
    C8 0.0133(8) 0.0167(9) 0.0136(9) -0.0022(7) 0.0002(7) 0.0007(7)
    C9 0.0228(10) 0.0223(10) 0.0179(9) 0.0012(8) 0.0058(8) 0.0013(8)
    C10 0.0131(8) 0.0220(9) 0.0156(9) 0.0043(7) 0.0018(7) -0.0046(7)
    C11 0.0159(9) 0.0259(10) 0.0207(10) 0.0005(8) 0.0034(7) -0.0033(8)
    C12 0.0169(9) 0.0357(12) 0.0301(11) -0.0047(8) 0.0054(8) -0.0115(9)
    C13 0.0138(9) 0.0548(14) 0.0226(10) 0.0055(9) -0.0012(8) -0.0169(10)
    C14 0.0240(10) 0.0454(13) 0.0168(10) 0.0133(10) -0.0029(8) -0.0057(9)
    C15 0.0223(10) 0.0274(10) 0.0184(10) 0.0060(8) 0.0023(8) -0.0016(8)
    C16 0.0124(8) 0.0177(9) 0.0120(8) 0.0006(7) 0.0021(6) -0.0001(7)
    C17 0.0200(9) 0.0176(9) 0.0201(10) -0.0009(7) 0.0014(7) 0.0039(7)
    C18 0.0224(10) 0.0284(11) 0.0188(10) 0.0011(8) -0.0038(8) 0.0077(8)
    C19 0.0223(10) 0.0307(11) 0.0173(9) -0.0025(8) -0.0058(8) -0.0014(8)
    C20 0.0268(10) 0.0180(9) 0.0254(10) -0.0020(8) -0.0055(8) -0.0034(8)
    C21 0.0202(9) 0.0170(9) 0.0191(9) 0.0018(7) -0.0028(7) 0.0012(7)
    C22 0.0206(9) 0.0197(10) 0.0228(10) -0.0045(8) -0.0012(8) 0.0045(8)
    C23 0.0260(10) 0.0245(10) 0.0324(11) -0.0115(8) -0.0042(9) 0.0029(9)
    C24 0.0200(10) 0.0345(12) 0.0251(11) -0.0067(9) -0.0054(8) -0.0033(9)
    C25 0.0161(9) 0.0290(10) 0.0164(9) 0.0024(8) -0.0012(7) 0.0020(8)
    C26 0.0144(9) 0.0183(9) 0.0158(9) 0.0021(7) 0.0038(7) 0.0000(7)
    C27 0.0188(9) 0.0163(9) 0.0160(9) 0.0020(7) 0.0019(7) -0.0006(7)
    C28 0.0234(10) 0.0200(9) 0.0156(9) 0.0048(8) -0.0018(7) -0.0053(7)
    C29 0.0180(9) 0.0174(9) 0.0249(10) 0.0018(7) -0.0062(8) -0.0059(8)
    C30 0.0152(9) 0.0235(10) 0.0227(10) 0.0003(8) 0.0012(7) -0.0034(8)
    C31 0.0184(9) 0.0189(9) 0.0163(9) 0.0018(7) 0.0015(7) -0.0036(7)
_geom_special_details
;
All e.s.d.'s (except the e.s.d. in the dihedral angle between two l.s. planes)
are estimated using the full covariance matrix. The cell e.s.d.'s are taken
into account individually in the estimation of e.s.d.'s in distances, angles
and torsion angles; correlations between e.s.d.'s in cell parameters are only
used when they are defined by crystal symmetry. An approximate (isotropic)
treatment of cell e.s.d.'s is used for estimating e.s.d.'s involving l.s.
planes.
;
loop_
    _geom_bond_atom_site_label_1
    _geom_bond_atom_site_label_2
    _geom_bond_site_symmetry_2
    _geom_bond_distance
    _geom_bond_publ_flag
    Ni N1 . 1.9959(14) ?
    Ni N6 . 2.0910(14) ?
    Ni N4 . 2.1145(14) ?
    Ni N7 . 2.1152(14) ?
    Ni N2 . 2.2111(14) ?
    Ni O2 . 2.3337(12) ?
    Ni O3 . 2.7988(12) ?
    S1 O1 . 1.4376(13) ?
    S1 O2 . 1.4624(12) ?
    S1 N5 . 1.5984(15) ?
    S1 C10 . 1.7847(18) ?
    S2 O4 . 1.4450(12) ?
    S2 O3 . 1.4538(12) ?
    S2 N3 . 1.5911(15) ?
    S2 C16 . 1.7832(17) ?
    N1 C3 . 1.343(2) ?
    N1 C7 . 1.346(2) ?
    N2 C1 . 1.303(2) ?
    N2 N3 . 1.3816(19) ?
    N4 C8 . 1.298(2) ?
    N4 N5 . 1.374(2) ?
    N6 C26 . 1.342(2) ?
    N6 C22 . 1.344(2) ?
    N7 C31 . 1.345(2) ?
    N7 C27 . 1.348(2) ?
    C1 C3 . 1.471(2) ?
    C1 C2 . 1.494(2) ?
    C2 H2A . 0.9800 ?
    C2 H2B . 0.9800 ?
    C2 H2C . 0.9800 ?
    C3 C4 . 1.395(2) ?
    C4 C5 . 1.386(3) ?
    C4 H4 . 0.9500 ?
    C5 C6 . 1.388(3) ?
    C5 H5 . 0.9500 ?
    C6 C7 . 1.391(2) ?
    C6 H6 . 0.9500 ?
    C7 C8 . 1.469(2) ?
    C8 C9 . 1.488(2) ?
    C9 H9A . 0.9800 ?
    C9 H9B . 0.9800 ?
    C9 H9C . 0.9800 ?
    C10 C11 . 1.387(3) ?
    C10 C15 . 1.392(3) ?
    C11 C12 . 1.391(3) ?
    C11 H11 . 0.9500 ?
    C12 C13 . 1.387(3) ?
    C12 H12 . 0.9500 ?
    C13 C14 . 1.380(3) ?
    C13 H13 . 0.9500 ?
    C14 C15 . 1.388(3) ?
    C14 H14 . 0.9500 ?
    C15 H15 . 0.9500 ?
    C16 C21 . 1.383(3) ?
    C16 C17 . 1.391(2) ?
    C17 C18 . 1.383(3) ?
    C17 H17 . 0.9500 ?
    C18 C19 . 1.388(3) ?
    C18 H18 . 0.9500 ?
    C19 C20 . 1.383(3) ?
    C19 H19 . 0.9500 ?
    C20 C21 . 1.388(3) ?
    C20 H20 . 0.9500 ?
    C21 H21 . 0.9500 ?
    C22 C23 . 1.378(3) ?
    C22 H22 . 0.9500 ?
    C23 C24 . 1.379(3) ?
    C23 H23 . 0.9500 ?
    C24 C25 . 1.380(3) ?
    C24 H24 . 0.9500 ?
    C25 C26 . 1.381(3) ?
    C25 H25 . 0.9500 ?
    C26 H26 . 0.9500 ?
    C27 C28 . 1.381(3) ?
    C27 H27 . 0.9500 ?
    C28 C29 . 1.381(3) ?
    C28 H28 . 0.9500 ?
    C29 C30 . 1.384(3) ?
    C29 H29 . 0.9500 ?
    C30 C31 . 1.382(3) ?
    C30 H30 . 0.9500 ?
    C31 H31 . 0.9500 ?
loop_
    _geom_angle_atom_site_label_1
    _geom_angle_atom_site_label_2
    _geom_angle_atom_site_label_3
    _geom_angle_site_symmetry_1
    _geom_angle_site_symmetry_3
    _geom_angle
    _geom_angle_publ_flag
    N1 Ni N6 . . 96.42(6) ?
    N1 Ni N4 . . 77.12(6) ?
    N6 Ni N4 . . 93.96(5) ?
    N1 Ni N7 . . 94.63(6) ?
    N6 Ni N7 . . 168.17(6) ?
    N4 Ni N7 . . 92.61(5) ?
    N1 Ni N2 . . 75.77(5) ?
    N6 Ni N2 . . 87.04(5) ?
    N4 Ni N2 . . 152.81(5) ?
    N7 Ni N2 . . 91.59(5) ?
    N1 Ni O2 . . 150.64(5) ?
    N6 Ni O2 . . 86.02(5) ?
    N4 Ni O2 . . 73.52(5) ?
    N7 Ni O2 . . 86.42(5) ?
    N2 Ni O2 . . 133.58(5) ?
    N1 Ni O3 . . 142.34(5) ?
    N6 Ni O3 . . 83.25(5) ?
    N4 Ni O3 . . 140.54(5) ?
    N7 Ni O3 . . 85.42(5) ?
    N2 Ni O3 . . 66.59(4) ?
    O2 Ni O3 . . 67.02(4) ?
    O1 S1 O2 . . 116.53(7) ?
    O1 S1 N5 . . 108.70(8) ?
    O2 S1 N5 . . 112.31(7) ?
    O1 S1 C10 . . 106.14(8) ?
    O2 S1 C10 . . 105.81(8) ?
    N5 S1 C10 . . 106.69(8) ?
    O4 S2 O3 . . 116.46(7) ?
    O4 S2 N3 . . 106.68(7) ?
    O3 S2 N3 . . 114.18(7) ?
    O4 S2 C16 . . 104.86(7) ?
    O3 S2 C16 . . 106.23(7) ?
    N3 S2 C16 . . 107.75(8) ?
    S1 O2 Ni . . 113.69(7) ?
    S2 O3 Ni . . 108.55(6) ?
    C3 N1 C7 . . 121.51(15) ?
    C3 N1 Ni . . 120.33(11) ?
    C7 N1 Ni . . 117.91(11) ?
    C1 N2 N3 . . 113.63(14) ?
    C1 N2 Ni . . 113.80(11) ?
    N3 N2 Ni . . 132.44(11) ?
    N2 N3 S2 . . 113.45(11) ?
    C8 N4 N5 . . 116.85(14) ?
    C8 N4 Ni . . 115.81(11) ?
    N5 N4 Ni . . 126.47(11) ?
    N4 N5 S1 . . 109.62(11) ?
    C26 N6 C22 . . 117.09(15) ?
    C26 N6 Ni . . 120.89(12) ?
    C22 N6 Ni . . 122.00(12) ?
    C31 N7 C27 . . 116.84(15) ?
    C31 N7 Ni . . 120.77(12) ?
    C27 N7 Ni . . 122.36(12) ?
    N2 C1 C3 . . 115.57(15) ?
    N2 C1 C2 . . 122.58(15) ?
    C3 C1 C2 . . 121.85(15) ?
    C1 C2 H2A . . 109.5 ?
    C1 C2 H2B . . 109.5 ?
    H2A C2 H2B . . 109.5 ?
    C1 C2 H2C . . 109.5 ?
    H2A C2 H2C . . 109.5 ?
    H2B C2 H2C . . 109.5 ?
    N1 C3 C4 . . 120.33(15) ?
    N1 C3 C1 . . 114.38(15) ?
    C4 C3 C1 . . 125.27(15) ?
    C5 C4 C3 . . 118.51(16) ?
    C5 C4 H4 . . 120.7 ?
    C3 C4 H4 . . 120.7 ?
    C4 C5 C6 . . 120.69(16) ?
    C4 C5 H5 . . 119.7 ?
    C6 C5 H5 . . 119.7 ?
    C5 C6 C7 . . 118.14(16) ?
    C5 C6 H6 . . 120.9 ?
    C7 C6 H6 . . 120.9 ?
    N1 C7 C6 . . 120.81(16) ?
    N1 C7 C8 . . 114.53(15) ?
    C6 C7 C8 . . 124.65(15) ?
    N4 C8 C7 . . 114.16(15) ?
    N4 C8 C9 . . 123.23(16) ?
    C7 C8 C9 . . 122.58(15) ?
    C8 C9 H9A . . 109.5 ?
    C8 C9 H9B . . 109.5 ?
    H9A C9 H9B . . 109.5 ?
    C8 C9 H9C . . 109.5 ?
    H9A C9 H9C . . 109.5 ?
    H9B C9 H9C . . 109.5 ?
    C11 C10 C15 . . 120.81(17) ?
    C11 C10 S1 . . 121.21(14) ?
    C15 C10 S1 . . 117.93(14) ?
    C10 C11 C12 . . 119.19(18) ?
    C10 C11 H11 . . 120.4 ?
    C12 C11 H11 . . 120.4 ?
    C13 C12 C11 . . 120.2(2) ?
    C13 C12 H12 . . 119.9 ?
    C11 C12 H12 . . 119.9 ?
    C14 C13 C12 . . 120.28(18) ?
    C14 C13 H13 . . 119.9 ?
    C12 C13 H13 . . 119.9 ?
    C13 C14 C15 . . 120.23(19) ?
    C13 C14 H14 . . 119.9 ?
    C15 C14 H14 . . 119.9 ?
    C14 C15 C10 . . 119.33(19) ?
    C14 C15 H15 . . 120.3 ?
    C10 C15 H15 . . 120.3 ?
    C21 C16 C17 . . 120.82(16) ?
    C21 C16 S2 . . 121.46(13) ?
    C17 C16 S2 . . 117.71(14) ?
    C18 C17 C16 . . 119.59(17) ?
    C18 C17 H17 . . 120.2 ?
    C16 C17 H17 . . 120.2 ?
    C17 C18 C19 . . 119.87(17) ?
    C17 C18 H18 . . 120.1 ?
    C19 C18 H18 . . 120.1 ?
    C20 C19 C18 . . 120.18(18) ?
    C20 C19 H19 . . 119.9 ?
    C18 C19 H19 . . 119.9 ?
    C19 C20 C21 . . 120.38(18) ?
    C19 C20 H20 . . 119.8 ?
    C21 C20 H20 . . 119.8 ?
    C16 C21 C20 . . 119.16(17) ?
    C16 C21 H21 . . 120.4 ?
    C20 C21 H21 . . 120.4 ?
    N6 C22 C23 . . 123.16(17) ?
    N6 C22 H22 . . 118.4 ?
    C23 C22 H22 . . 118.4 ?
    C22 C23 C24 . . 119.05(18) ?
    C22 C23 H23 . . 120.5 ?
    C24 C23 H23 . . 120.5 ?
    C23 C24 C25 . . 118.58(18) ?
    C23 C24 H24 . . 120.7 ?
    C25 C24 H24 . . 120.7 ?
    C24 C25 C26 . . 118.99(17) ?
    C24 C25 H25 . . 120.5 ?
    C26 C25 H25 . . 120.5 ?
    N6 C26 C25 . . 123.11(17) ?
    N6 C26 H26 . . 118.4 ?
    C25 C26 H26 . . 118.4 ?
    N7 C27 C28 . . 123.12(17) ?
    N7 C27 H27 . . 118.4 ?
    C28 C27 H27 . . 118.4 ?
    C27 C28 C29 . . 119.21(17) ?
    C27 C28 H28 . . 120.4 ?
    C29 C28 H28 . . 120.4 ?
    C28 C29 C30 . . 118.49(17) ?
    C28 C29 H29 . . 120.8 ?
    C30 C29 H29 . . 120.8 ?
    C31 C30 C29 . . 118.88(17) ?
    C31 C30 H30 . . 120.6 ?
    C29 C30 H30 . . 120.6 ?
    N7 C31 C30 . . 123.42(16) ?
    N7 C31 H31 . . 118.3 ?
    C30 C31 H31 . . 118.3 ?
loop_
    _geom_torsion_atom_site_label_1
    _geom_torsion_atom_site_label_2
    _geom_torsion_atom_site_label_3
    _geom_torsion_atom_site_label_4
    _geom_torsion_site_symmetry_1
    _geom_torsion_site_symmetry_2
    _geom_torsion_site_symmetry_3
    _geom_torsion_site_symmetry_4
    _geom_torsion
    _geom_torsion_publ_flag
    O1 S1 O2 Ni . . . . -145.14(7) ?
    N5 S1 O2 Ni . . . . -18.82(10) ?
    C10 S1 O2 Ni . . . . 97.20(8) ?
    N1 Ni O2 S1 . . . . 8.70(14) ?
    N6 Ni O2 S1 . . . . -87.33(8) ?
    N4 Ni O2 S1 . . . . 7.99(7) ?
    N7 Ni O2 S1 . . . . 101.78(8) ?
    N2 Ni O2 S1 . . . . -169.43(6) ?
    O3 Ni O2 S1 . . . . -171.68(8) ?
    O4 S2 O3 Ni . . . . 145.87(6) ?
    N3 S2 O3 Ni . . . . 20.78(9) ?
    C16 S2 O3 Ni . . . . -97.82(7) ?
    N1 Ni O3 S2 . . . . -12.32(11) ?
    N6 Ni O3 S2 . . . . 79.45(7) ?
    N4 Ni O3 S2 . . . . 167.49(7) ?
    N7 Ni O3 S2 . . . . -103.97(7) ?
    N2 Ni O3 S2 . . . . -10.24(6) ?
    O2 Ni O3 S2 . . . . 167.98(8) ?
    N6 Ni N1 C3 . . . . -82.17(13) ?
    N4 Ni N1 C3 . . . . -174.78(13) ?
    N7 Ni N1 C3 . . . . 93.59(13) ?
    N2 Ni N1 C3 . . . . 3.12(12) ?
    O2 Ni N1 C3 . . . . -175.48(10) ?
    O3 Ni N1 C3 . . . . 5.10(17) ?
    N6 Ni N1 C7 . . . . 92.18(12) ?
    N4 Ni N1 C7 . . . . -0.43(12) ?
    N7 Ni N1 C7 . . . . -92.05(12) ?
    N2 Ni N1 C7 . . . . 177.47(13) ?
    O2 Ni N1 C7 . . . . -1.13(19) ?
    O3 Ni N1 C7 . . . . 179.45(10) ?
    N1 Ni N2 C1 . . . . -1.11(11) ?
    N6 Ni N2 C1 . . . . 96.28(12) ?
    N4 Ni N2 C1 . . . . 3.37(19) ?
    N7 Ni N2 C1 . . . . -95.48(12) ?
    O2 Ni N2 C1 . . . . 177.94(10) ?
    O3 Ni N2 C1 . . . . -179.80(13) ?
    N1 Ni N2 N3 . . . . 174.46(15) ?
    N6 Ni N2 N3 . . . . -88.15(14) ?
    N4 Ni N2 N3 . . . . 178.94(12) ?
    N7 Ni N2 N3 . . . . 80.09(14) ?
    O2 Ni N2 N3 . . . . -6.49(17) ?
    O3 Ni N2 N3 . . . . -4.23(13) ?
    C1 N2 N3 S2 . . . . -167.49(12) ?
    Ni N2 N3 S2 . . . . 16.94(18) ?
    O4 S2 N3 N2 . . . . -155.04(11) ?
    O3 S2 N3 N2 . . . . -24.92(14) ?
    C16 S2 N3 N2 . . . . 92.82(12) ?
    N1 Ni N4 C8 . . . . -3.93(12) ?
    N6 Ni N4 C8 . . . . -99.62(13) ?
    N7 Ni N4 C8 . . . . 90.22(13) ?
    N2 Ni N4 C8 . . . . -8.4(2) ?
    O2 Ni N4 C8 . . . . 175.71(13) ?
    O3 Ni N4 C8 . . . . 176.19(10) ?
    N1 Ni N4 N5 . . . . -172.83(14) ?
    N6 Ni N4 N5 . . . . 91.48(13) ?
    N7 Ni N4 N5 . . . . -78.68(13) ?
    N2 Ni N4 N5 . . . . -177.28(11) ?
    O2 Ni N4 N5 . . . . 6.81(12) ?
    O3 Ni N4 N5 . . . . 7.29(17) ?
    C8 N4 N5 S1 . . . . 172.91(12) ?
    Ni N4 N5 S1 . . . . -18.29(16) ?
    O1 S1 N5 N4 . . . . 153.45(11) ?
    O2 S1 N5 N4 . . . . 23.01(13) ?
    C10 S1 N5 N4 . . . . -92.48(12) ?
    N1 Ni N6 C26 . . . . 176.50(13) ?
    N4 Ni N6 C26 . . . . -106.03(13) ?
    N7 Ni N6 C26 . . . . 17.5(3) ?
    N2 Ni N6 C26 . . . . 101.19(13) ?
    O2 Ni N6 C26 . . . . -32.88(13) ?
    O3 Ni N6 C26 . . . . 34.42(12) ?
    N1 Ni N6 C22 . . . . -1.92(14) ?
    N4 Ni N6 C22 . . . . 75.54(14) ?
    N7 Ni N6 C22 . . . . -160.9(2) ?
    N2 Ni N6 C22 . . . . -77.23(14) ?
    O2 Ni N6 C22 . . . . 148.70(14) ?
    O3 Ni N6 C22 . . . . -144.00(14) ?
    N1 Ni N7 C31 . . . . -109.10(13) ?
    N6 Ni N7 C31 . . . . 49.9(3) ?
    N4 Ni N7 C31 . . . . 173.62(13) ?
    N2 Ni N7 C31 . . . . -33.25(13) ?
    O2 Ni N7 C31 . . . . 100.31(13) ?
    O3 Ni N7 C31 . . . . 33.11(13) ?
    N1 Ni N7 C27 . . . . 72.98(14) ?
    N6 Ni N7 C27 . . . . -128.0(3) ?
    N4 Ni N7 C27 . . . . -4.30(14) ?
    N2 Ni N7 C27 . . . . 148.83(13) ?
    O2 Ni N7 C27 . . . . -77.61(13) ?
    O3 Ni N7 C27 . . . . -144.81(13) ?
    N3 N2 C1 C3 . . . . -177.23(13) ?
    Ni N2 C1 C3 . . . . -0.80(18) ?
    N3 N2 C1 C2 . . . . 3.3(2) ?
    Ni N2 C1 C2 . . . . 179.72(12) ?
    C7 N1 C3 C4 . . . . 0.0(2) ?
    Ni N1 C3 C4 . . . . 174.16(12) ?
    C7 N1 C3 C1 . . . . -178.66(15) ?
    Ni N1 C3 C1 . . . . -4.52(19) ?
    N2 C1 C3 N1 . . . . 3.3(2) ?
    C2 C1 C3 N1 . . . . -177.22(15) ?
    N2 C1 C3 C4 . . . . -175.31(16) ?
    C2 C1 C3 C4 . . . . 4.2(3) ?
    N1 C3 C4 C5 . . . . 0.0(3) ?
    C1 C3 C4 C5 . . . . 178.56(16) ?
    C3 C4 C5 C6 . . . . 0.3(3) ?
    C4 C5 C6 C7 . . . . -0.6(3) ?
    C3 N1 C7 C6 . . . . -0.4(2) ?
    Ni N1 C7 C6 . . . . -174.65(12) ?
    C3 N1 C7 C8 . . . . 178.48(14) ?
    Ni N1 C7 C8 . . . . 4.20(19) ?
    C5 C6 C7 N1 . . . . 0.6(3) ?
    C5 C6 C7 C8 . . . . -178.08(16) ?
    N5 N4 C8 C7 . . . . 177.13(14) ?
    Ni N4 C8 C7 . . . . 7.13(19) ?
    N5 N4 C8 C9 . . . . -1.0(2) ?
    Ni N4 C8 C9 . . . . -171.04(13) ?
    N1 C7 C8 N4 . . . . -7.5(2) ?
    C6 C7 C8 N4 . . . . 171.34(16) ?
    N1 C7 C8 C9 . . . . 170.72(16) ?
    C6 C7 C8 C9 . . . . -10.5(3) ?
    O1 S1 C10 C11 . . . . 130.91(15) ?
    O2 S1 C10 C11 . . . . -104.67(15) ?
    N5 S1 C10 C11 . . . . 15.11(17) ?
    O1 S1 C10 C15 . . . . -51.50(16) ?
    O2 S1 C10 C15 . . . . 72.92(15) ?
    N5 S1 C10 C15 . . . . -167.30(14) ?
    C15 C10 C11 C12 . . . . -0.2(3) ?
    S1 C10 C11 C12 . . . . 177.28(14) ?
    C10 C11 C12 C13 . . . . 0.7(3) ?
    C11 C12 C13 C14 . . . . -0.8(3) ?
    C12 C13 C14 C15 . . . . 0.5(3) ?
    C13 C14 C15 C10 . . . . 0.0(3) ?
    C11 C10 C15 C14 . . . . -0.1(3) ?
    S1 C10 C15 C14 . . . . -177.72(14) ?
    O4 S2 C16 C21 . . . . -112.94(15) ?
    O3 S2 C16 C21 . . . . 123.19(15) ?
    N3 S2 C16 C21 . . . . 0.43(17) ?
    O4 S2 C16 C17 . . . . 65.61(15) ?
    O3 S2 C16 C17 . . . . -58.26(15) ?
    N3 S2 C16 C17 . . . . 178.98(13) ?
    C21 C16 C17 C18 . . . . 0.6(3) ?
    S2 C16 C17 C18 . . . . -177.96(14) ?
    C16 C17 C18 C19 . . . . -0.2(3) ?
    C17 C18 C19 C20 . . . . -0.1(3) ?
    C18 C19 C20 C21 . . . . 0.1(3) ?
    C17 C16 C21 C20 . . . . -0.6(3) ?
    S2 C16 C21 C20 . . . . 177.89(14) ?
    C19 C20 C21 C16 . . . . 0.3(3) ?
    C26 N6 C22 C23 . . . . 0.4(3) ?
    Ni N6 C22 C23 . . . . 178.89(15) ?
    N6 C22 C23 C24 . . . . 0.3(3) ?
    C22 C23 C24 C25 . . . . -0.8(3) ?
    C23 C24 C25 C26 . . . . 0.5(3) ?
    C22 N6 C26 C25 . . . . -0.7(2) ?
    Ni N6 C26 C25 . . . . -179.16(13) ?
    C24 C25 C26 N6 . . . . 0.2(3) ?
    C31 N7 C27 C28 . . . . -0.2(3) ?
    Ni N7 C27 C28 . . . . 177.80(13) ?
    N7 C27 C28 C29 . . . . -1.6(3) ?
    C27 C28 C29 C30 . . . . 1.7(3) ?
    C28 C29 C30 C31 . . . . -0.2(3) ?
    C27 N7 C31 C30 . . . . 1.8(3) ?
    Ni N7 C31 C30 . . . . -176.19(14) ?
    C29 C30 C31 N7 . . . . -1.7(3) ?
data_global
_journal_date_recd_electronic     2009-12-14
_journal_date_accepted     2009-12-28
_journal_name_full     'Acta Crystallographica, Section E'
_journal_year     2010
_journal_volume     66
_journal_issue      2
_journal_page_first     m129
_journal_page_last     m129
_journal_paper_category     QM
_journal_coeditor_code     OM2309
_publ_contact_author_name     'Hamid Khaledi'
_publ_contact_author_address
;
Department of Chemistry, University of Malaya, 50603 Kuala Lumpur, Malaysia
;
_publ_contact_author_email     'khaledi@perdana.um.edu.my'
_publ_contact_author_fax     '+60379674193'
_publ_contact_author_phone     '+60129195486'
_publ_section_title
;\
Bis(pyridine-\k<i>N</i>){<i>N</i>^2^,<i>N</i>^2'^-[1,1'-(pyridine-2,6-diyl)\
diethylidyne]benzenesulfonohydrazonato-\k^5^<i>O</i>,<i>N</i>,<i>N</i>',\
<i>N</i>'',<i>O</i>'}nickel(II)
;
loop_
    _publ_author_name
    _publ_author_footnote
    _publ_author_address
    'Yusnita, Juahir' .
;
Department of Chemistry, University of Malaya, 50603 Kuala Lumpur, Malaysia
;
    'Mohd Ali, Hapipah' .
;
Department of Chemistry, University of Malaya, 50603 Kuala Lumpur, Malaysia
;
    'Abdulla, Mahmood A.' .
;
Department of Molecular Medicine, University of Malaya, 50603 Kuala Lumpur,
Malaysia
;
    'Robinson, Ward T.' .
;
Department of Chemistry, University of Malaya, 50603 Kuala Lumpur, Malaysia
;
    'Khaledi, Hamid' .
;
Department of Chemistry, University of Malaya, 50603 Kuala Lumpur, Malaysia
;
