# Supplementary material for: Bis(pyridine-κN){N 2,N 2′-[1,1′-(pyridine-2,6-di­yl)diethyl­idyne]benzene­sulfono­hydrazonato-κ5 O,N,N′,N′′,O′}nickel(II)
Source: Acta Crystallogr Sect E Struct Rep Online. 2010 Jan 9;66(Pt 2):m129. doi: 10.1107/S1600536809055639 (PMC2979951; doi:10.1107/S1600536809055639)
Supplement: Supplementary file 2 [file e-66-0m129-Isup2.hkl]

# 
# h,k,l, Fc-squared, Fo-squared, sigma(Fo-squared) and status flag 
# 
data_I
_shelx_title '  P21/n' 
_shelx_refln_list_code          4 
_shelx_F_calc_maximum      292.54 
_exptl_crystal_F_000      1428.00 
_reflns_d_resolution_high  0.8409 
 
loop_ 
 _symmetry_equiv_pos_as_xyz 
 'x, y, z' 
 '-x+1/2, y+1/2, -z+1/2' 
 '-x, -y, -z' 
 'x-1/2, -y-1/2, z-1/2' 
 
_cell_length_a    11.6029 
_cell_length_b    15.8298 
_cell_length_c    16.4156 
_cell_angle_alpha  90.000 
_cell_angle_beta   91.823 
_cell_angle_gamma  90.000 
 
_shelx_F_squared_multiplier     1.000 
 
loop_ 
 _refln_index_h 
 _refln_index_k 
 _refln_index_l 
 _refln_F_squared_calc 
 _refln_F_squared_meas 
 _refln_F_squared_sigma 
 _refln_observed_status 
   2   0   0      103.20      112.31      7.18 o 
   4   0   0     2276.37     2339.53     29.98 o 
   6   0   0    19925.47    19587.68    215.76 o 
   8   0   0       17.26       22.53      5.78 o 
  10   0   0     9775.25     9605.38    147.50 o 
  12   0   0     4083.95     4053.35     82.31 o 
   1   1   0    27695.41    27175.54    428.88 o 
   2   1   0    15059.96    15290.01    137.51 o 
   3   1   0     4444.05     4868.37     45.18 o 
   4   1   0     2325.56     2427.09     24.90 o 
   5   1   0     2051.56     1919.55     21.98 o 
   6   1   0     1726.31     1865.25     22.70 o 
   7   1   0     3389.25     3332.42     35.88 o 
   8   1   0    10559.51    10724.44     95.66 o 
   9   1   0     4290.89     4267.50     54.44 o 
  10   1   0      673.95      622.07     20.00 o 
  11   1   0     1413.51     1458.81     30.84 o 
  12   1   0       44.91       56.90     12.08 o 
  13   1   0     2857.59     2885.58     49.04 o 
   0   2   0      255.13      272.72     15.21 o 
   1   2   0     8749.26     9079.03     63.53 o 
   2   2   0     4452.97     4583.71     29.30 o 
   3   2   0     1692.19     1678.52     17.74 o 
   4   2   0     1923.38     1890.18     21.28 o 
   5   2   0        4.22       18.90      5.10 o 
   6   2   0      308.59      336.00      9.47 o 
   7   2   0     9218.71     9233.05     97.50 o 
   8   2   0      234.54      287.05     10.54 o 
   9   2   0     2474.95     2449.27     31.53 o 
  10   2   0     1697.87     1725.47     32.18 o 
  11   2   0      395.48      416.99     29.21 o 
  12   2   0     1187.16     1199.13     29.40 o 
  13   2   0      284.88      321.58     19.14 o 
   1   3   0    17683.75    18070.33    123.25 o 
   2   3   0    11202.17    11365.50     83.91 o 
   3   3   0       45.35       54.68      7.35 o 
   4   3   0       70.50       77.23      5.27 o 
   5   3   0     3014.19     3110.14     35.71 o 
   6   3   0       30.33       27.79      5.74 o 
   7   3   0      890.26      841.67     15.69 o 
   8   3   0     7020.14     7020.88     72.92 o 
   9   3   0      328.03      351.27     18.89 o 
  10   3   0      219.32      202.06     13.56 o 
  11   3   0      270.55      288.97     20.48 o 
  12   3   0      220.46      223.77     16.21 o 
  13   3   0      342.18      332.58     24.93 o 
   0   4   0      944.72      801.08     20.13 o 
   1   4   0     5771.99     5988.31     46.44 o 
   2   4   0      110.45       98.70      4.20 o 
   3   4   0      298.45      288.33      5.24 o 
   4   4   0      795.43      897.33     13.36 o 
   5   4   0       17.20        2.28      4.06 o 
   6   4   0      389.46      302.71     10.64 o 
   7   4   0     6398.49     6631.38     63.41 o 
   8   4   0      125.46      154.16      8.96 o 
   9   4   0      984.43      958.20     19.17 o 
  10   4   0       38.52       16.91      7.23 o 
  11   4   0      201.95      190.66     16.45 o 
  12   4   0      656.06      712.11     26.60 o 
  13   4   0      622.59      574.35     27.79 o 
   1   5   0       64.47       58.25      5.30 o 
   2   5   0      169.32      161.24      4.23 o 
   3   5   0      630.04      710.28      9.11 o 
   4   5   0      926.67      759.93     10.27 o 
   5   5   0       39.21       65.98      5.15 o 
   6   5   0      142.25      132.95      8.22 o 
   7   5   0     2114.55     2185.91     44.36 o 
   8   5   0     3915.87     3763.11     42.66 o 
   9   5   0        3.18        3.82      6.63 o 
  10   5   0      510.69      534.75     16.17 o 
  11   5   0      820.07      801.07     23.88 o 
  12   5   0       34.14       36.00     11.85 o 
  13   5   0      558.10      581.12     37.54 o 
   0   6   0     3792.61     3704.13     43.58 o 
   1   6   0      109.71      142.34      4.88 o 
   2   6   0     6984.07     7178.28     52.05 o 
   3   6   0     7306.37     7783.59     60.33 o 
   4   6   0      459.96      358.35      7.44 o 
   5   6   0     6254.90     6641.41     54.12 o 
   6   6   0      892.93      861.23     16.67 o 
   7   6   0     3048.76     2862.51     36.58 o 
   8   6   0        1.00       -7.00      5.56 o 
   9   6   0      274.21      267.78     10.60 o 
  10   6   0      841.66      831.64     17.50 o 
  11   6   0       81.76       83.35     10.53 o 
  12   6   0     2189.97     2168.62     39.82 o 
  13   6   0     1192.66     1191.16     27.09 o 
   1   7   0    17033.49    17200.77    141.10 o 
   2   7   0     6797.05     7483.75     54.65 o 
   3   7   0        9.00        4.37      2.87 o 
   4   7   0      134.74      193.66      6.58 o 
   5   7   0     2325.35     2252.33     23.02 o 
   6   7   0        2.42        2.47      5.20 o 
   7   7   0     3492.99     3532.13     43.04 o 
   8   7   0     1226.84     1187.56     22.53 o 
   9   7   0      505.85      496.37     14.70 o 
  10   7   0     1661.08     1704.76     27.53 o 
  11   7   0     3829.52     3847.21     82.55 o 
  12   7   0      198.27      215.58     36.46 o 
   0   8   0    17201.09    17246.56    188.66 o 
   1   8   0      152.49      208.60      7.63 o 
   2   8   0     2829.19     2996.88     25.34 o 
   3   8   0     1512.08     1337.54     15.48 o 
   4   8   0      750.79      814.99     12.94 o 
   5   8   0      206.82      195.06      7.50 o 
   6   8   0     9538.94     9472.11     82.67 o 
   7   8   0      898.64      887.50     18.54 o 
   8   8   0     1322.66     1361.93     24.50 o 
   9   8   0       97.64       91.87      9.58 o 
  10   8   0     5169.85     5274.65     66.85 o 
  11   8   0       38.68       30.78     10.27 o 
  12   8   0      224.69      242.79     19.72 o 
   1   9   0       58.24      106.16      7.60 o 
   2   9   0     6702.20     6696.82     50.80 o 
   3   9   0     4581.93     5003.57     46.77 o 
   4   9   0     4474.85     4642.59     44.40 o 
   5   9   0       88.68      102.61      6.12 o 
   6   9   0      383.05      357.59     13.49 o 
   7   9   0      205.62      203.19     10.33 o 
   8   9   0     1259.02     1252.98     29.55 o 
   9   9   0     1156.35     1159.87     29.60 o 
  10   9   0       40.35       39.68     10.11 o 
  11   9   0       27.65       29.58     10.20 o 
  12   9   0      667.84      652.72     29.65 o 
   0  10   0       43.42       61.11      7.17 o 
   1  10   0     1358.05     1366.36     16.53 o 
   2  10   0     1043.24     1087.79     13.27 o 
   3  10   0      913.68      911.94     16.79 o 
   4  10   0     2416.82     2404.90     27.40 o 
   5  10   0     3263.57     3372.10     38.87 o 
   6  10   0     1183.88     1227.70     50.62 o 
   7  10   0     2050.16     2119.89     47.66 o 
   8  10   0      637.28      608.90     21.78 o 
   9  10   0     1247.31     1257.16     32.47 o 
  10  10   0       37.29       27.78     13.69 o 
  11  10   0      369.13      370.43     31.71 o 
   1  11   0     1197.50     1117.86     17.53 o 
   2  11   0        2.78        0.67      3.90 o 
   3  11   0     2210.37     2225.67     26.99 o 
   4  11   0     1253.28     1323.99     26.43 o 
   5  11   0       77.34       91.85     14.41 o 
   6  11   0       65.43       87.29     13.57 o 
   7  11   0     1501.88     1465.14     48.31 o 
   8  11   0      889.11      882.74     57.18 o 
   9  11   0      296.89      303.46     22.19 o 
  10  11   0      115.30      102.33     20.02 o 
  11  11   0       95.11      108.83     23.80 o 
   0  12   0        9.37       14.34      7.79 o 
   1  12   0     2109.81     2239.89     27.78 o 
   2  12   0     2063.20     2029.13     30.06 o 
   3  12   0      711.65      684.06     28.42 o 
   4  12   0     4486.10     4385.83     59.49 o 
   5  12   0       19.05       23.60      8.24 o 
   6  12   0      121.32      105.94     14.94 o 
   7  12   0        8.19       -1.79     22.95 o 
   8  12   0      147.04      159.44     18.27 o 
   9  12   0      427.78      452.13     26.22 o 
  10  12   0      328.92      345.78     25.26 o 
   1  13   0     1096.93     1058.67     24.20 o 
   2  13   0       90.87      107.02     10.58 o 
   3  13   0     1567.53     1600.46     31.06 o 
   4  13   0      536.25      496.75     18.00 o 
   5  13   0     2460.68     2437.09     52.88 o 
   6  13   0      553.51      587.97     26.49 o 
   7  13   0       52.22       64.32     14.68 o 
   8  13   0      319.03      314.02     23.39 o 
   9  13   0      214.39      237.11     21.98 o 
   0  14   0     2267.30     2172.29     67.24 o 
   1  14   0      238.06      306.48     19.63 o 
   2  14   0      339.46      317.51     15.48 o 
   3  14   0     3356.33     3212.99     50.24 o 
   4  14   0      279.95      332.53     16.39 o 
   5  14   0      338.75      359.16     22.15 o 
   6  14   0     1399.98     1399.25     60.72 o 
   7  14   0       28.76       12.17     12.94 o 
   8  14   0      147.56      160.35     19.68 o 
   9  14   0      187.37      192.31     21.51 o 
   1  15   0     2644.35     2483.42    123.33 o 
   2  15   0      327.83      275.46     15.53 o 
   3  15   0      322.18      299.04     16.16 o 
   4  15   0     2599.05     2494.02     43.72 o 
   5  15   0      505.98      570.88     27.02 o 
   6  15   0       81.67       94.16     16.33 o 
   7  15   0      777.88      821.62     52.90 o 
   8  15   0      394.65      436.45     27.88 o 
   0  16   0     2933.78     2842.82     84.29 o 
   1  16   0      834.36      844.39     24.71 o 
   2  16   0        6.85       -5.11      9.01 o 
   3  16   0     4525.32     4618.60     96.18 o 
   4  16   0       19.96       32.95     10.63 o 
   5  16   0      110.54      115.16     17.07 o 
   6  16   0        0.28        5.05     16.13 o 
   7  16   0      379.71      375.54     26.47 o 
   1  17   0      193.13      183.05     15.00 o 
   2  17   0      646.49      649.38     23.23 o 
   3  17   0        4.05        6.71     10.37 o 
   4  17   0      557.58      631.05     30.07 o 
   5  17   0     1066.73     1120.62     52.02 o 
   0  18   0       62.09       34.36     22.30 o 
   1  18   0      185.45      177.90     15.62 o 
   2  18   0       29.54       14.69     11.06 o 
   3  18   0      394.71      436.82     21.48 o 
   4  18   0       72.90       88.77     17.37 o 
 -13   0   1     1339.23     1420.75     47.80 o 
 -11   0   1     1206.90     1111.21     38.39 o 
  -9   0   1     1190.09     1201.12     35.58 o 
  -7   0   1      118.68      145.11      8.41 o 
  -5   0   1     1954.57     1683.96     20.54 o 
  -3   0   1     8701.00     8641.32     80.47 o 
  -1   0   1     5236.51     5017.48    186.50 o 
   1   0   1    26578.13    14615.35    279.96 o 
   3   0   1     6606.02     6739.56     91.65 o 
   5   0   1     4899.83     5203.09     97.00 o 
   7   0   1      709.07      711.21     15.70 o 
   9   0   1     2572.79     2564.01     54.20 o 
  11   0   1      318.26      318.78     37.07 o 
  13   0   1        8.79        7.08     15.77 o 
 -13   1   1      248.75      265.25     18.87 o 
 -12   1   1     1139.84     1148.83     29.13 o 
 -11   1   1       80.10       81.34     11.92 o 
 -10   1   1     1205.53     1165.29     26.28 o 
  -9   1   1      209.78      256.99     20.78 o 
  -8   1   1       11.34       18.27      6.29 o 
  -7   1   1     2709.35     2746.37     31.30 o 
  -6   1   1     2611.78     2723.10     26.65 o 
  -5   1   1     2649.64     2480.52     23.88 o 
  -4   1   1     1019.44     1169.59     13.32 o 
  -3   1   1      129.99      146.20      4.80 o 
  -2   1   1     3064.65     3171.33     28.08 o 
  -1   1   1    18813.05    18311.11    136.56 o 
   0   1   1       42.83        5.75      2.40 o 
   1   1   1    24167.23    24521.75    215.48 o 
   2   1   1     1319.34     1363.11     18.16 o 
   3   1   1     5547.83     5520.53     62.76 o 
   4   1   1     2603.09     2442.57     24.90 o 
   5   1   1      185.50      183.02      5.12 o 
   6   1   1     1874.39     2084.94     23.74 o 
   7   1   1     6570.10     6701.42     62.24 o 
   8   1   1      458.57      478.87     16.17 o 
   9   1   1     1365.24     1387.32     26.80 o 
  10   1   1     3276.60     3290.20     47.07 o 
  11   1   1      408.23      397.33     17.86 o 
  12   1   1     1395.29     1379.74     37.90 o 
  13   1   1      583.93      619.61     23.42 o 
 -13   2   1      460.51      454.39     21.57 o 
 -12   2   1     1169.38     1200.11     29.63 o 
 -11   2   1      120.43      118.56     12.72 o 
 -10   2   1       44.21       44.50      9.92 o 
  -9   2   1       32.63       21.64      6.51 o 
  -8   2   1      161.50      158.06     11.10 o 
  -7   2   1     5062.41     5166.55     51.14 o 
  -6   2   1    12088.04    11746.34     92.17 o 
  -5   2   1     1695.57     1774.35     19.10 o 
  -4   2   1      175.46      191.07      6.47 o 
  -3   2   1       46.59       73.53      5.30 o 
  -2   2   1     2002.31     2099.14     26.36 o 
  -1   2   1    16763.82    17231.92    152.40 o 
   0   2   1    41806.76    41602.01   1069.40 o 
   1   2   1     2995.21     3064.32     29.22 o 
   2   2   1     4953.25     5133.95     36.51 o 
   3   2   1     2491.49     2284.17     25.20 o 
   4   2   1      215.53      277.37      7.44 o 
   5   2   1     1779.45     1880.46     22.23 o 
   6   2   1     5538.39     5624.10     52.96 o 
   7   2   1     9536.45     9782.82     87.02 o 
   8   2   1        7.86       18.07      5.64 o 
   9   2   1     1251.68     1196.78     20.53 o 
  10   2   1     2861.45     2713.53     41.73 o 
  11   2   1       32.20        8.90     12.50 o 
  12   2   1       58.19       65.31     12.25 o 
  13   2   1       37.72       41.95     13.84 o 
 -13   3   1      357.02      348.72     19.82 o 
 -12   3   1      310.45      300.21     23.08 o 
 -11   3   1      325.67      313.86     16.94 o 
 -10   3   1      453.92      431.46     17.65 o 
  -9   3   1       29.04       33.65      6.99 o 
  -8   3   1    12796.69    12744.50    112.63 o 
  -7   3   1     2065.59     2029.23     23.35 o 
  -6   3   1     3390.39     3563.66     33.76 o 
  -5   3   1       62.76       35.03      4.72 o 
  -4   3   1     7299.48     7036.44     61.50 o 
  -3   3   1     2784.81     2742.29     23.85 o 
  -2   3   1     6898.01     6680.93     56.20 o 
  -1   3   1     4815.19     5015.71     42.07 o 
   0   3   1    20749.15    21169.84    170.34 o 
   1   3   1      312.45      331.27      5.72 o 
   2   3   1    33811.80    33398.24    225.80 o 
   3   3   1      174.84      268.46      5.39 o 
   4   3   1     3427.23     3513.49     37.77 o 
   5   3   1      538.00      594.63     22.22 o 
   6   3   1      200.07      212.56      8.09 o 
   7   3   1      298.83      385.52     11.08 o 
   8   3   1    12904.91    12830.99    112.94 o 
   9   3   1      543.99      549.53     14.64 o 
  10   3   1     2555.58     2540.84     40.30 o 
  11   3   1      388.40      385.23     17.62 o 
  12   3   1      881.63      853.06     25.29 o 
  13   3   1     1237.40     1242.75     39.21 o 
 -13   4   1     5179.69     5149.71     71.71 o 
 -12   4   1      224.77      190.97     15.60 o 
 -11   4   1     3206.19     3090.03     47.94 o 
 -10   4   1        5.08       -8.97      6.57 o 
  -9   4   1     2607.79     2743.24     35.25 o 
  -8   4   1      243.40      253.00     12.26 o 
  -7   4   1     3655.08     3418.59     34.34 o 
  -6   4   1     4495.95     4821.76     47.10 o 
  -5   4   1      285.12      213.52      7.95 o 
  -4   4   1        5.52       13.21      4.54 o 
  -3   4   1     3128.29     3043.13     29.01 o 
  -2   4   1     2322.34     2404.76     22.54 o 
  -1   4   1     1518.77     1289.92     12.37 o 
   0   4   1     1874.79     2091.09     20.43 o 
   1   4   1    16409.74    16149.14    373.88 o 
   2   4   1     6824.19     7211.73     60.46 o 
   3   4   1      767.33      554.03      7.76 o 
   4   4   1     1365.94     1474.83     13.87 o 
   5   4   1      502.56      444.55     10.02 o 
   6   4   1     2313.06     2250.32     32.89 o 
   7   4   1     1330.05     1206.59     20.59 o 
   8   4   1      340.96      357.34     14.10 o 
   9   4   1     6020.00     6068.06     61.89 o 
  10   4   1      642.25      621.02     16.67 o 
  11   4   1       15.66        4.96      9.80 o 
  12   4   1      132.42      121.19     13.90 o 
  13   4   1       12.55       -8.72     11.15 o 
 -13   5   1      955.83      997.81     29.27 o 
 -12   5   1      208.32      204.17     15.98 o 
 -11   5   1      725.41      747.60     23.35 o 
 -10   5   1      765.44      789.76     24.59 o 
  -9   5   1      558.47      561.18     15.66 o 
  -8   5   1     5715.63     5762.04     58.89 o 
  -7   5   1     1482.13     1379.86     20.82 o 
  -6   5   1        5.49        7.99      4.85 o 
  -5   5   1    12133.77    12250.45    117.46 o 
  -4   5   1       31.49       15.80      3.56 o 
  -3   5   1     5590.85     5867.50     50.84 o 
  -2   5   1     1685.50     1655.76     17.06 o 
  -1   5   1     1560.35     1576.19     14.69 o 
   0   5   1    11856.27    12315.41    101.71 o 
   1   5   1     5663.70     5291.31     51.17 o 
   2   5   1     4718.88     4479.81     36.26 o 
   3   5   1      640.90      567.33     10.66 o 
   4   5   1     1258.14     1285.86     13.94 o 
   5   5   1     1692.22     1558.79     18.39 o 
   6   5   1     2060.11     2085.78     25.26 o 
   7   5   1     1796.33     1688.56     21.29 o 
   8   5   1     3425.67     3390.49     39.38 o 
   9   5   1      493.66      474.47     14.63 o 
  10   5   1      229.77      244.82     12.18 o 
  11   5   1     4175.59     4209.11     58.39 o 
  12   5   1      471.52      451.93     26.81 o 
  13   5   1        2.03       -1.07      9.90 o 
 -13   6   1       44.60       31.68     12.96 o 
 -12   6   1     2697.54     2767.45     47.31 o 
 -11   6   1       58.70       59.29     11.58 o 
 -10   6   1     2338.76     2318.02     33.90 o 
  -9   6   1     1600.48     1613.19     26.35 o 
  -8   6   1      634.53      643.91     17.52 o 
  -7   6   1       26.65       23.26      6.75 o 
  -6   6   1    16426.38    16238.63    154.58 o 
  -5   6   1      441.04      390.40      8.42 o 
  -4   6   1      152.40      127.11      4.90 o 
  -3   6   1       44.13       85.39      4.92 o 
  -2   6   1      322.89      344.49      7.52 o 
  -1   6   1     1039.93     1048.88     11.24 o 
   0   6   1     3271.62     2956.64     28.79 o 
   1   6   1       99.97      117.45      5.17 o 
   2   6   1      979.49      937.72     11.20 o 
   3   6   1     6841.50     7431.25     70.04 o 
   4   6   1     3869.36     3860.54     33.22 o 
   5   6   1       88.96      115.56      4.72 o 
   6   6   1     2328.67     2287.82     30.34 o 
   7   6   1     2080.93     2152.64     32.70 o 
   8   6   1       67.29       72.87      6.83 o 
   9   6   1     1377.56     1357.90     21.15 o 
  10   6   1     4036.55     4023.07     43.02 o 
  11   6   1      116.39      120.35     11.39 o 
  12   6   1      549.53      564.59     20.61 o 
  13   6   1      228.86      233.48     17.67 o 
 -12   7   1      209.74      181.94     20.15 o 
 -11   7   1      606.56      598.28     25.08 o 
 -10   7   1     1414.62     1374.31     24.39 o 
  -9   7   1       20.47       28.13      7.71 o 
  -8   7   1       58.23       61.05      8.01 o 
  -7   7   1     2183.30     2090.70     26.78 o 
  -6   7   1      400.18      372.46     14.92 o 
  -5   7   1     1527.37     1616.24     18.10 o 
  -4   7   1     1276.63     1128.99     13.82 o 
  -3   7   1     1827.75     1897.38     20.58 o 
  -2   7   1       67.01       52.22      3.10 o 
  -1   7   1     1017.24     1092.64     14.00 o 
   0   7   1      540.40      437.98      9.04 o 
   1   7   1      376.77      561.20     13.12 o 
   2   7   1     2018.83     1810.26     18.25 o 
   3   7   1     1476.91     1468.14     15.91 o 
   4   7   1      148.24      155.95      5.69 o 
   5   7   1        5.72       18.86      3.37 o 
   6   7   1      472.29      479.51     10.27 o 
   7   7   1      134.41      191.14     12.35 o 
   8   7   1     1371.11     1395.25     24.76 o 
   9   7   1      119.59      118.30      9.13 o 
  10   7   1      198.36      210.37     11.61 o 
  11   7   1      149.35      170.87     13.41 o 
  12   7   1      420.89      513.74     20.55 o 
 -12   8   1     1047.84     1066.86     33.98 o 
 -11   8   1      325.12      370.05     25.39 o 
 -10   8   1      255.37      229.53     14.28 o 
  -9   8   1      995.16      950.09     26.22 o 
  -8   8   1     1266.40     1295.08     23.55 o 
  -7   8   1     5314.96     5504.58     54.77 o 
  -6   8   1     2413.07     2598.55     26.54 o 
  -5   8   1     3786.81     3670.93     33.77 o 
  -4   8   1     1965.61     1975.57     22.24 o 
  -3   8   1     2782.99     3249.73     32.00 o 
  -2   8   1     3950.39     4046.69     34.48 o 
  -1   8   1        2.51        8.59      3.80 o 
   0   8   1     3602.57     3795.85     37.01 o 
   1   8   1      287.68      466.56     10.36 o 
   2   8   1     3459.58     3710.36     32.69 o 
   3   8   1     2708.90     2881.86     26.81 o 
   4   8   1     1820.97     1761.09     20.59 o 
   5   8   1       21.99       24.48      4.04 o 
   6   8   1      918.13      878.75     17.75 o 
   7   8   1      854.35      860.00     18.62 o 
   8   8   1      620.48      649.41     17.23 o 
   9   8   1     2427.02     2421.05     36.14 o 
  10   8   1     1322.95     1320.30     24.34 o 
  11   8   1       96.00      106.21     12.05 o 
  12   8   1     1483.27     1478.96     39.48 o 
 -12   9   1      364.68      364.06     24.13 o 
 -11   9   1      312.79      338.02     17.41 o 
 -10   9   1      777.95      778.64     25.53 o 
  -9   9   1      346.11      313.45     37.14 o 
  -8   9   1     1194.11     1105.72     49.80 o 
  -7   9   1     2343.23     2344.13     35.54 o 
  -6   9   1       73.08       65.69      6.40 o 
  -5   9   1     3081.92     2965.10     31.32 o 
  -4   9   1       20.10       30.99      4.41 o 
  -3   9   1       23.06       11.19      3.72 o 
  -2   9   1     3836.04     3770.73     32.98 o 
  -1   9   1     5149.93     5061.80     53.85 o 
   0   9   1      123.18      124.29      7.60 o 
   1   9   1     6274.75     6394.02     64.28 o 
   2   9   1       12.35       12.63      3.62 o 
   3   9   1      927.68      955.80     15.58 o 
   4   9   1     2934.24     2984.04     31.04 o 
   5   9   1     3658.55     3653.49     41.04 o 
   6   9   1     1183.97     1209.46     24.09 o 
   7   9   1     4507.48     4563.62     53.59 o 
   8   9   1      146.93      135.88     10.19 o 
   9   9   1     6805.59     6796.26     91.13 o 
  10   9   1      405.18      435.17     18.15 o 
  11   9   1      594.21      593.84     37.37 o 
  12   9   1      638.48      623.59     39.08 o 
 -11  10   1      165.64      156.08     19.79 o 
 -10  10   1        0.51       -5.10      9.91 o 
  -9  10   1      876.55      962.76     27.81 o 
  -8  10   1      598.95      610.85     21.85 o 
  -7  10   1       17.07        9.78     10.83 o 
  -6  10   1     2480.65     2438.49     50.45 o 
  -5  10   1        2.88       -3.14      5.49 o 
  -4  10   1     1935.41     1973.11     28.35 o 
  -3  10   1     5569.58     5504.52     51.02 o 
  -2  10   1      477.89      460.69     10.07 o 
  -1  10   1     2190.51     2308.61     29.60 o 
   0  10   1      195.86      187.02      6.70 o 
   1  10   1     2180.75     2148.85     24.85 o 
   2  10   1      104.50       87.76      5.49 o 
   3  10   1    16047.07    16071.49    122.61 o 
   4  10   1     1680.95     1604.30     20.73 o 
   5  10   1      161.16      185.17      8.59 o 
   6  10   1       60.91       75.05     14.41 o 
   7  10   1     3615.29     3569.74     66.71 o 
   8  10   1        8.39        6.97     11.23 o 
   9  10   1     1252.03     1309.44     32.24 o 
  10  10   1     1050.72     1041.49     30.07 o 
  11  10   1        1.65       -7.00      9.35 o 
 -11  11   1      311.56      328.35     21.34 o 
 -10  11   1       81.75      135.84     14.92 o 
  -9  11   1      102.95      102.26     16.29 o 
  -8  11   1     1715.81     1849.05     46.68 o 
  -7  11   1      476.79      492.13     32.48 o 
  -6  11   1      318.13      290.37     15.66 o 
  -5  11   1      314.44      317.67     14.07 o 
  -4  11   1     4858.63     4927.17     56.00 o 
  -3  11   1      668.60      565.87     15.12 o 
  -2  11   1    10415.34    10411.27    102.96 o 
  -1  11   1     2117.88     2064.86     25.41 o 
   0  11   1       21.70       21.25      5.19 o 
   1  11   1       40.16       77.10      5.99 o 
   2  11   1    11888.06    11650.70     91.74 o 
   3  11   1      612.37      658.39     11.69 o 
   4  11   1      910.65      966.93     16.04 o 
   5  11   1    14152.84    14245.04    165.21 o 
   6  11   1      123.06      169.15     24.96 o 
   7  11   1       45.87       36.56     12.58 o 
   8  11   1     8062.13     7790.32    122.90 o 
   9  11   1        8.08        8.76     12.82 o 
  10  11   1     1205.80     1123.75     39.56 o 
  11  11   1      494.00      505.25     31.35 o 
 -10  12   1     1546.01     1583.85     46.96 o 
  -9  12   1      640.85      626.96     36.33 o 
  -8  12   1      609.92      553.10     27.23 o 
  -7  12   1     1780.48     1768.16     45.22 o 
  -6  12   1     2067.37     2102.19     49.44 o 
  -5  12   1      446.33      428.53     18.72 o 
  -4  12   1     3195.20     2934.62     39.20 o 
  -3  12   1       26.49       24.91      6.92 o 
  -2  12   1       75.92       92.98     10.40 o 
  -1  12   1     4822.70     4830.23     62.61 o 
   0  12   1     5653.40     5491.00     54.66 o 
   1  12   1      838.49      894.80     15.59 o 
   2  12   1       64.73       53.12      5.38 o 
   3  12   1      362.54      379.10     13.22 o 
   4  12   1     9911.18     9829.17    129.37 o 
   5  12   1      172.88      187.52     15.07 o 
   6  12   1     4401.57     4485.31     79.50 o 
   7  12   1      599.67      550.72     36.46 o 
   8  12   1      257.51      246.62     36.33 o 
   9  12   1      767.43      780.94     32.74 o 
  10  12   1      559.46      597.66     30.25 o 
  -9  13   1        1.96        1.33     13.37 o 
  -8  13   1       87.28       80.84     25.75 o 
  -7  13   1     3351.58     3241.08    138.76 o 
  -6  13   1     2758.11     2708.71     58.10 o 
  -5  13   1     4926.00     4786.86     68.69 o 
  -4  13   1       16.89       18.37      7.45 o 
  -3  13   1      179.55      186.84     12.83 o 
  -2  13   1     2434.00     2387.51     34.50 o 
  -1  13   1     1020.38     1015.12     21.02 o 
   0  13   1     1566.80     1582.43     26.39 o 
   1  13   1     2036.28     2001.36     35.85 o 
   2  13   1        5.54       -0.75      6.43 o 
   3  13   1     1102.83     1083.95     34.55 o 
   4  13   1      254.74      268.53     14.53 o 
   5  13   1     1769.36     1834.29     44.47 o 
   6  13   1      160.99      149.69     16.78 o 
   7  13   1     2171.74     2162.35     51.96 o 
   8  13   1       94.69       88.19     16.94 o 
   9  13   1     1015.79     1062.45     38.23 o 
  -9  14   1      479.84      446.12     28.00 o 
  -8  14   1        8.63       12.98     13.59 o 
  -7  14   1        9.21        3.40     12.36 o 
  -6  14   1     2143.14     2143.79     51.68 o 
  -5  14   1     1825.07     1696.35     44.03 o 
  -4  14   1        1.11       -5.65      7.19 o 
  -3  14   1      330.01      312.82     14.99 o 
  -2  14   1      528.56      558.66     14.96 o 
  -1  14   1     2846.73     2807.77     41.57 o 
   0  14   1     2413.94     2351.39     41.07 o 
   1  14   1      761.28      745.64     22.17 o 
   2  14   1     1286.25     1312.06     28.76 o 
   3  14   1      146.52      154.91     12.53 o 
   4  14   1      968.88      910.19     24.66 o 
   5  14   1        2.85      -10.29     10.62 o 
   6  14   1      546.90      555.09     26.97 o 
   7  14   1      553.78      560.48     28.19 o 
   8  14   1       30.66       29.06     14.78 o 
   9  14   1        5.82        1.26     13.40 o 
  -8  15   1        5.86        9.44     14.18 o 
  -7  15   1     1898.13     1821.28     49.72 o 
  -6  15   1      171.74      173.69     19.89 o 
  -5  15   1       95.06       73.46     20.20 o 
  -4  15   1      731.32      786.77     23.69 o 
  -3  15   1      267.54      279.15     15.76 o 
  -2  15   1       13.73       11.16      9.00 o 
  -1  15   1        6.43       17.37      8.10 o 
   0  15   1      124.97      152.07     16.94 o 
   1  15   1       41.46       27.31     13.04 o 
   2  15   1      691.67      648.13     21.43 o 
   3  15   1        8.21       11.83      9.15 o 
   4  15   1      306.37      297.21     24.15 o 
   5  15   1     2593.03     2436.82     70.82 o 
   6  15   1      290.22      287.15     35.32 o 
   7  15   1      517.62      537.30     28.79 o 
   8  15   1      125.51      106.03     18.83 o 
  -7  16   1      103.14       77.05     16.76 o 
  -6  16   1      943.45      894.73     34.94 o 
  -5  16   1      432.84      413.48     25.34 o 
  -4  16   1      278.46      264.23     21.13 o 
  -3  16   1     3341.52     3204.10     55.25 o 
  -2  16   1     4335.52     4190.16     86.62 o 
  -1  16   1        3.35       -3.83      8.69 o 
   0  16   1     1002.06      948.04     32.83 o 
   1  16   1      880.42      809.94     30.74 o 
   2  16   1      481.68      453.59     19.94 o 
   3  16   1        5.90       12.11     13.03 o 
   4  16   1      684.84      727.29     92.85 o 
   5  16   1      314.08      294.53     22.32 o 
   6  16   1     1376.39     1441.23     43.94 o 
   7  16   1       22.82       10.62     14.07 o 
  -5  17   1      142.85      115.15     17.98 o 
  -4  17   1      772.33      743.54     31.77 o 
  -3  17   1      406.17      405.81     19.80 o 
  -2  17   1     2272.19     2273.13     52.92 o 
  -1  17   1      996.25      976.45     27.42 o 
   0  17   1       52.65       51.68     15.30 o 
   1  17   1      854.76      875.96     26.76 o 
   2  17   1      211.91      250.19     24.33 o 
   3  17   1      635.86      607.85     23.10 o 
   4  17   1      605.09      649.77     30.13 o 
   5  17   1       24.05       11.90     15.69 o 
  -3  18   1     4431.80     4546.37     69.51 o 
  -2  18   1      379.65      429.25     21.11 o 
  -1  18   1       68.98       81.46     12.86 o 
   0  18   1       48.48       32.66     11.59 o 
   1  18   1      167.15      194.45     15.94 o 
   2  18   1       28.83       33.22     15.17 o 
   3  18   1     2366.30     2375.73     67.67 o 
 -12   0   2     3269.38     3302.82     95.08 o 
 -10   0   2      483.46      524.71     26.92 o 
  -8   0   2      178.01      190.78     24.40 o 
  -6   0   2     2041.26     1848.08     23.21 o 
  -4   0   2     4918.23     4740.07     47.46 o 
  -2   0   2      569.93      690.08     11.52 o 
   0   0   2    29617.18    28656.52    555.12 o 
   2   0   2     4140.77     4266.75     88.26 o 
   4   0   2     1191.04     1536.54    227.50 o 
   6   0   2    18686.21    19474.56    205.35 o 
   8   0   2      211.36      242.09     10.59 o 
  10   0   2     8054.83     7971.00    201.62 o 
  12   0   2     3815.43     3815.39     78.45 o 
 -13   1   2      145.55      135.88     15.19 o 
 -12   1   2      558.92      515.62     21.17 o 
 -11   1   2     1842.75     1857.56     64.26 o 
 -10   1   2     2155.48     2088.49     37.37 o 
  -9   1   2       24.73       13.92      8.09 o 
  -8   1   2     4846.36     4906.71     50.44 o 
  -7   1   2      851.50      935.89     13.90 o 
  -6   1   2      621.00      636.82      8.72 o 
  -5   1   2      543.97      374.17      5.97 o 
  -4   1   2      542.11      726.02      8.11 o 
  -3   1   2      733.99      703.49      8.92 o 
  -2   1   2    15169.44    15052.50    110.00 o 
  -1   1   2     3825.84     3791.82     32.55 o 
   0   1   2       58.30       61.70      3.82 o 
   1   1   2    11938.48    12333.28     91.30 o 
   2   1   2    30692.94    31793.22    277.07 o 
   3   1   2      117.36       90.02      5.31 o 
   4   1   2       14.84       11.70      3.81 o 
   5   1   2     1418.84     1238.04     27.23 o 
   6   1   2       68.40       81.47      8.51 o 
   7   1   2      165.51      150.02      9.77 o 
   8   1   2     3423.87     3222.65     42.50 o 
   9   1   2     1253.15     1289.28     20.87 o 
  10   1   2       14.24       10.55      8.97 o 
  11   1   2     3019.17     2921.83     45.11 o 
  12   1   2      464.35      429.12     19.46 o 
  13   1   2      185.22      201.54     16.40 o 
 -13   2   2      778.95      811.15     26.63 o 
 -12   2   2       76.18       76.62     12.59 o 
 -11   2   2     1232.84     1241.05     34.69 o 
 -10   2   2     1488.79     1466.13     29.85 o 
  -9   2   2     3523.69     3546.77     41.21 o 
  -8   2   2     4208.22     4161.21     40.04 o 
  -7   2   2     1732.55     1772.39     21.14 o 
  -6   2   2      771.14      889.22     13.31 o 
  -5   2   2     2468.55     2320.51     25.25 o 
  -4   2   2     1671.82     1598.72     18.64 o 
  -3   2   2      723.67      651.50     10.06 o 
  -2   2   2    21061.05    21797.23    173.87 o 
  -1   2   2     1151.19     1237.97     10.63 o 
   0   2   2     5675.47     5650.58     56.78 o 
   1   2   2     1276.23      800.05     15.36 o 
   2   2   2    85580.21    86419.00    678.67 o 
   3   2   2    47613.45    47769.14    374.84 o 
   4   2   2     3615.48     3685.02     45.50 o 
   5   2   2       77.17       82.43      7.99 o 
   6   2   2       45.24       23.01      4.54 o 
   7   2   2     1139.15     1029.07     24.40 o 
   8   2   2       49.26       38.13      6.04 o 
   9   2   2     1266.15     1190.03     20.37 o 
  10   2   2      551.48      554.42     22.46 o 
  11   2   2     1056.75     1010.14     25.57 o 
  12   2   2      530.88      500.35     20.51 o 
  13   2   2     1113.26     1159.91     30.25 o 
 -13   3   2      289.28      268.93     18.27 o 
 -12   3   2      448.51      438.37     20.02 o 
 -11   3   2       26.37       21.64     10.16 o 
 -10   3   2     1687.58     1693.18     32.27 o 
  -9   3   2     6980.68     7081.38     70.17 o 
  -8   3   2        3.28       -7.02      4.68 o 
  -7   3   2     3936.04     4010.03     38.37 o 
  -6   3   2      101.38      105.75      6.29 o 
  -5   3   2     5831.11     6105.81     55.66 o 
  -4   3   2     1397.80     1246.30     16.12 o 
  -3   3   2    15802.83    15756.03    144.40 o 
  -2   3   2    13337.50    14347.56    116.39 o 
  -1   3   2    10226.55    10713.67     87.38 o 
   0   3   2      284.48      271.26     10.34 o 
   1   3   2     6994.53     7132.52     91.70 o 
   2   3   2      295.31      273.66      6.69 o 
   3   3   2     8297.21     8027.06     61.15 o 
   4   3   2    11036.86    11783.01     88.85 o 
   5   3   2     1370.31     1419.16     17.02 o 
   6   3   2      527.67      492.26     19.52 o 
   7   3   2       38.67       53.39      5.97 o 
   8   3   2      513.29      523.01     13.27 o 
   9   3   2      416.14      467.38     13.61 o 
  10   3   2        2.38       -0.16      8.34 o 
  11   3   2     1191.74     1174.55     38.11 o 
  12   3   2      146.82      132.16     14.00 o 
  13   3   2     1184.32     1225.30     30.91 o 
 -13   4   2       45.12       43.54     12.69 o 
 -12   4   2      650.74      671.79     25.77 o 
 -11   4   2       14.62       12.56     11.70 o 
 -10   4   2     1567.26     1547.36     26.17 o 
  -9   4   2     1986.85     2006.76     29.23 o 
  -8   4   2     3678.48     3752.81     40.73 o 
  -7   4   2      845.05      878.06     20.40 o 
  -6   4   2     5119.10     5127.52     49.76 o 
  -5   4   2     1385.88     1499.97     19.55 o 
  -4   4   2     1127.79     1295.03     18.93 o 
  -3   4   2     3315.60     3493.35     43.23 o 
  -2   4   2    11975.74    12232.37    111.45 o 
  -1   4   2      915.81      951.96     13.29 o 
   0   4   2      216.65      255.17     10.27 o 
   1   4   2      304.36      276.53     18.66 o 
   2   4   2     6912.06     7260.70     55.98 o 
   3   4   2      804.03      816.27     10.14 o 
   4   4   2    10043.90     9710.18     68.62 o 
   5   4   2     1133.73     1204.42     14.34 o 
   6   4   2       75.52       96.45      5.56 o 
   7   4   2      842.62      920.63     19.26 o 
   8   4   2        1.65        3.69      5.44 o 
   9   4   2      389.92      355.42     12.63 o 
  10   4   2     7694.80     7779.01     76.95 o 
  11   4   2       22.08        6.67      9.90 o 
  12   4   2     1519.33     1560.55     29.18 o 
  13   4   2        8.37       -0.96     11.15 o 
 -13   5   2       40.96       42.37     12.89 o 
 -12   5   2       24.71       42.58     12.05 o 
 -11   5   2       98.59      102.79     12.69 o 
 -10   5   2     3060.29     3094.83     40.27 o 
  -9   5   2     3534.98     3487.12     42.19 o 
  -8   5   2      826.59      784.62     17.42 o 
  -7   5   2      761.50      848.96     16.17 o 
  -6   5   2     1170.06     1217.79     20.59 o 
  -5   5   2       28.54       10.08      5.01 o 
  -4   5   2    10488.47    10357.80     87.94 o 
  -3   5   2      445.69      581.33      9.98 o 
  -2   5   2      262.56      264.82      6.19 o 
  -1   5   2     4652.61     4777.13     42.22 o 
   0   5   2      779.56      803.80     11.36 o 
   1   5   2       10.20       10.55      2.71 o 
   2   5   2    17966.88    17490.94    129.51 o 
   3   5   2     4302.41     4276.91     35.63 o 
   4   5   2     1583.12     1725.13     18.04 o 
   5   5   2     3520.73     3731.01     32.54 o 
   6   5   2        7.77        6.18      4.65 o 
   7   5   2      451.26      434.43     10.83 o 
   8   5   2     3929.43     3867.71     38.88 o 
   9   5   2        3.10        4.38      6.01 o 
  10   5   2        6.93        2.60      6.62 o 
  11   5   2      186.63      233.32     13.26 o 
  12   5   2     1662.60     1649.34     33.51 o 
  13   5   2       24.55       29.62     10.46 o 
 -13   6   2     1008.18      929.98     40.51 o 
 -12   6   2      948.14      921.83     27.12 o 
 -11   6   2      987.93      904.57     32.28 o 
 -10   6   2       84.47       74.61      9.55 o 
  -9   6   2      286.87      259.84     12.47 o 
  -8   6   2      335.31      343.22     13.30 o 
  -7   6   2     4956.72     5083.47     57.86 o 
  -6   6   2     1089.18     1034.80     19.51 o 
  -5   6   2      931.00      841.37     13.23 o 
  -4   6   2      598.07      552.22      8.86 o 
  -3   6   2       34.42       11.43      2.58 o 
  -2   6   2     1086.94     1076.21     17.38 o 
  -1   6   2     1982.55     2027.11     21.53 o 
   0   6   2     5779.30     5910.71     52.64 o 
   1   6   2      448.98      520.63     10.37 o 
   2   6   2     4117.61     4053.22     34.31 o 
   3   6   2     6268.19     6263.10     50.35 o 
   4   6   2      570.81      493.36      9.31 o 
   5   6   2      173.16      146.93      5.41 o 
   6   6   2      593.02      559.07     10.79 o 
   7   6   2       82.34       78.78     10.76 o 
   8   6   2      784.22      825.16     15.57 o 
   9   6   2     4412.07     4336.75     44.03 o 
  10   6   2     2948.86     2956.96     34.97 o 
  11   6   2      925.06      985.32     22.60 o 
  12   6   2     1836.33     1827.86     32.00 o 
 -12   7   2        9.30       25.66     13.13 o 
 -11   7   2     4095.52     4100.20     68.64 o 
 -10   7   2      338.34      345.06     22.44 o 
  -9   7   2       16.12       11.00     11.03 o 
  -8   7   2       90.78       84.55      9.00 o 
  -7   7   2     1894.01     1921.00     29.75 o 
  -6   7   2      117.82      120.15      5.89 o 
  -5   7   2     8288.52     8256.95     66.02 o 
  -4   7   2       37.79       93.71      4.40 o 
  -3   7   2     2699.28     2830.38     32.96 o 
  -2   7   2     1926.37     1876.55     24.01 o 
  -1   7   2    18724.39    19629.41    158.02 o 
   0   7   2       71.84      115.15      5.54 o 
   1   7   2     1896.92     1708.71     21.88 o 
   2   7   2     4868.78     5073.15     42.25 o 
   3   7   2     3420.42     3533.22     31.41 o 
   4   7   2     5241.64     5779.44     51.84 o 
   5   7   2     1390.78     1335.24     17.10 o 
   6   7   2     1334.92     1311.35     15.89 o 
   7   7   2     4661.31     4571.11     52.81 o 
   8   7   2        0.16       -4.31      6.48 o 
   9   7   2     1994.11     1979.82     28.94 o 
  10   7   2      306.52      341.71     15.59 o 
  11   7   2     6231.48     6353.24     77.02 o 
  12   7   2       34.81       24.30     11.13 o 
 -12   8   2     3662.03     3680.56     75.58 o 
 -11   8   2      379.98      356.35     17.65 o 
 -10   8   2        1.29       -2.78      8.34 o 
  -9   8   2     3886.68     3992.09     61.09 o 
  -8   8   2      571.53      546.22     16.98 o 
  -7   8   2      320.37      333.25     10.91 o 
  -6   8   2     4949.94     4927.50     43.37 o 
  -5   8   2     2555.32     2690.17     26.44 o 
  -4   8   2      493.43      474.66      9.14 o 
  -3   8   2     1735.48     1535.56     22.15 o 
  -2   8   2     5251.52     5630.38     58.02 o 
  -1   8   2      985.99      905.33     15.74 o 
   0   8   2     2393.40     2183.31     24.58 o 
   1   8   2     2054.09     1907.48     24.42 o 
   2   8   2     4123.90     3979.54     35.12 o 
   3   8   2     3468.65     3355.46     30.74 o 
   4   8   2     7712.61     7876.39     68.85 o 
   5   8   2        1.91        6.35      3.86 o 
   6   8   2      268.26      258.32      9.27 o 
   7   8   2     2050.49     2047.30     30.54 o 
   8   8   2      276.26      286.72     12.69 o 
   9   8   2      150.79      156.14     10.69 o 
  10   8   2     6492.28     6491.98     67.81 o 
  11   8   2      357.48      391.25     21.97 o 
  12   8   2       88.61       86.78     15.43 o 
 -12   9   2       78.63       88.04     16.04 o 
 -11   9   2       48.85       55.71     11.31 o 
 -10   9   2     1045.27     1057.32     34.31 o 
  -9   9   2      544.95      532.10     21.23 o 
  -8   9   2      572.03      558.14     17.65 o 
  -7   9   2      541.30      500.31     22.08 o 
  -6   9   2     1260.71     1268.78     23.90 o 
  -5   9   2     1198.47     1142.11     19.81 o 
  -4   9   2    11865.83    11648.19    112.46 o 
  -3   9   2        6.28        8.73      5.12 o 
  -2   9   2      328.66      570.37     16.84 o 
  -1   9   2     1741.36     1876.28     20.25 o 
   0   9   2     3349.58     3757.19     37.97 o 
   1   9   2     9584.37     9452.16    176.73 o 
   2   9   2     3595.16     3306.72     30.94 o 
   3   9   2     1097.70     1132.19     14.87 o 
   4   9   2     2533.63     2594.20     28.44 o 
   5   9   2     2142.46     2114.14     24.80 o 
   6   9   2      652.70      674.03     14.66 o 
   7   9   2       13.28        9.16      7.86 o 
   8   9   2      459.51      470.83     15.55 o 
   9   9   2       15.85       -4.40      7.70 o 
  10   9   2      848.03      856.36     23.61 o 
  11   9   2      861.11      814.22     24.21 o 
 -11  10   2      684.46      707.15     23.76 o 
 -10  10   2      337.72      299.06     18.42 o 
  -9  10   2       99.16      106.96     15.70 o 
  -8  10   2     6565.73     6610.36     76.61 o 
  -7  10   2     2231.57     2308.68     35.76 o 
  -6  10   2      912.10      892.79     41.07 o 
  -5  10   2      379.42      338.24     12.02 o 
  -4  10   2      478.82      502.72     13.89 o 
  -3  10   2     1136.43     1123.89     19.97 o 
  -2  10   2     1879.68     1843.03     26.47 o 
  -1  10   2      205.36      262.39      7.41 o 
   0  10   2       59.45      113.17      6.94 o 
   1  10   2     1553.77     1751.57     30.58 o 
   2  10   2     1348.45     1364.58     20.59 o 
   3  10   2     5322.61     5228.40     52.80 o 
   4  10   2     8175.38     8153.60     66.96 o 
   5  10   2      295.95      306.62      9.71 o 
   6  10   2       50.70       63.52      8.82 o 
   7  10   2      577.94      588.95     18.62 o 
   8  10   2      506.85      520.89     30.82 o 
   9  10   2     2198.89     2105.16     50.79 o 
  10  10   2        6.97        4.20      9.44 o 
  11  10   2     1075.46     1080.94     27.99 o 
 -11  11   2      451.14      456.81     23.24 o 
 -10  11   2       20.35       20.48     11.28 o 
  -9  11   2     1386.24     1465.58     35.13 o 
  -8  11   2     1559.87     1506.20     34.00 o 
  -7  11   2     2093.86     2059.14     39.46 o 
  -6  11   2     4435.88     4418.05     64.62 o 
  -5  11   2     2693.94     2785.07     37.19 o 
  -4  11   2       19.89       13.83      6.33 o 
  -3  11   2     1476.00     1470.03     24.15 o 
  -2  11   2      920.41      847.60     17.85 o 
  -1  11   2      989.34      926.39     20.21 o 
   0  11   2      713.71      639.46     11.63 o 
   1  11   2       14.62       12.79      4.97 o 
   2  11   2       38.07       50.85      5.35 o 
   3  11   2     2577.30     2439.05     26.01 o 
   4  11   2      430.05      462.51     12.82 o 
   5  11   2      537.84      547.56     12.85 o 
   6  11   2     1958.84     1931.94     44.70 o 
   7  11   2       23.14       31.10     12.14 o 
   8  11   2       77.64       60.82     42.76 o 
   9  11   2      892.79      936.20     36.55 o 
  10  11   2       10.74        4.62     14.18 o 
  11  11   2      122.98      116.67     15.80 o 
 -10  12   2     1428.33     1497.42     94.52 o 
  -9  12   2     3200.50     3255.17     69.20 o 
  -8  12   2      515.06      541.00     27.06 o 
  -7  12   2      341.79      331.77     18.02 o 
  -6  12   2      987.42      999.86     34.92 o 
  -5  12   2     3674.71     3565.56     45.43 o 
  -4  12   2       72.87       72.45      8.33 o 
  -3  12   2     1137.19     1063.83     21.03 o 
  -2  12   2       12.28        9.31      5.62 o 
  -1  12   2        4.21        1.73      6.39 o 
   0  12   2      707.06      641.91     14.01 o 
   1  12   2     4946.40     4881.59     49.06 o 
   2  12   2      508.20      512.83     11.40 o 
   3  12   2      694.24      720.71     13.24 o 
   4  12   2      994.43      866.70     18.97 o 
   5  12   2       19.71       12.02      9.25 o 
   6  12   2     1048.19     1027.22     33.01 o 
   7  12   2     1183.34     1251.32     37.40 o 
   8  12   2       22.13       11.12     12.52 o 
   9  12   2       14.89       12.48     14.12 o 
  10  12   2      117.42      128.92     33.05 o 
  -9  13   2      393.73      413.88     43.54 o 
  -8  13   2      821.34      920.99     66.67 o 
  -7  13   2     1455.32     1513.59     56.60 o 
  -6  13   2       23.84       21.75     11.19 o 
  -5  13   2      152.68      152.22     13.53 o 
  -4  13   2     3797.71     3516.75     45.65 o 
  -3  13   2     2085.05     2130.28     32.42 o 
  -2  13   2       18.01       17.12      6.33 o 
  -1  13   2     7476.50     7629.78     73.24 o 
   0  13   2      248.42      243.41     11.98 o 
   1  13   2      107.76      130.18      8.24 o 
   2  13   2     4024.30     3662.77    158.48 o 
   3  13   2        1.35        2.17      6.56 o 
   4  13   2      142.96      157.88     10.71 o 
   5  13   2       83.57      113.32     28.46 o 
   6  13   2      234.19      245.75     19.82 o 
   7  13   2      681.04      721.25     30.08 o 
   8  13   2     1206.15     1183.87     39.09 o 
   9  13   2      353.54      375.21     25.93 o 
  -9  14   2       21.23        9.06     17.14 o 
  -8  14   2      483.63      511.17     28.10 o 
  -7  14   2       87.18       69.38     15.48 o 
  -6  14   2     2831.88     2881.75     50.92 o 
  -5  14   2       84.64       54.13     11.38 o 
  -4  14   2      475.12      476.85     16.39 o 
  -3  14   2     1406.95     1343.21     25.64 o 
  -2  14   2       70.33       79.30      8.32 o 
  -1  14   2      900.68      915.26     18.44 o 
   0  14   2    10120.85    10160.91    122.09 o 
   1  14   2      304.38      363.81     17.16 o 
   2  14   2     1925.66     1951.73     42.98 o 
   3  14   2        6.40        0.59      7.10 o 
   4  14   2     2431.73     2419.92     36.07 o 
   5  14   2     3805.90     3735.44     71.74 o 
   6  14   2     3829.71     3934.64     75.84 o 
   7  14   2      299.49      315.44     23.43 o 
   8  14   2       16.95       20.96     14.34 o 
   9  14   2       14.93       -1.03     14.09 o 
  -8  15   2     2839.87     2966.75     68.16 o 
  -7  15   2      529.54      539.97     29.60 o 
  -6  15   2      165.14      127.01     17.53 o 
  -5  15   2     1032.29      966.27     28.12 o 
  -4  15   2       24.52       12.59      8.37 o 
  -3  15   2      587.00      561.43     16.11 o 
  -2  15   2     3110.44     2954.52     42.01 o 
  -1  15   2      749.12      696.66     19.22 o 
   0  15   2      117.59      147.09     13.40 o 
   1  15   2     2453.22     2338.14     42.30 o 
   2  15   2      160.14      179.69     13.77 o 
   3  15   2      794.85      808.28     20.71 o 
   4  15   2     2319.01     2250.53     41.46 o 
   5  15   2     1921.07     1926.51     61.86 o 
   6  15   2        9.19       23.80     13.54 o 
   7  15   2      856.07      859.42     34.78 o 
   8  15   2      340.28      345.44     32.61 o 
  -7  16   2     1385.69     1357.97     74.27 o 
  -6  16   2       49.02       57.44     15.50 o 
  -5  16   2      171.25      146.70     18.10 o 
  -4  16   2      897.90      872.01     27.11 o 
  -3  16   2     2301.52     2276.71     37.06 o 
  -2  16   2      122.37      123.24     11.41 o 
  -1  16   2      215.71      194.76     13.40 o 
   0  16   2        0.32      -10.51     14.18 o 
   1  16   2      737.96      676.06     23.22 o 
   2  16   2     1857.62     1851.06     37.64 o 
   3  16   2      527.24      478.15     20.56 o 
   4  16   2      588.55      605.37     22.60 o 
   5  16   2      384.20      407.39     25.26 o 
   6  16   2      603.26      595.29     29.75 o 
   7  16   2     1617.09     1644.12     48.87 o 
  -5  17   2       29.40       23.16     13.99 o 
  -4  17   2      822.32      870.66     33.95 o 
  -3  17   2        0.70      -18.12     12.08 o 
  -2  17   2      238.71      255.91     16.79 o 
  -1  17   2     3339.73     3299.03     54.13 o 
   0  17   2      101.34       61.50     11.72 o 
   1  17   2        1.10       -2.33      9.84 o 
   2  17   2     1395.56     1436.84     44.85 o 
   3  17   2     1049.88     1003.15     28.72 o 
   4  17   2      276.50      311.09     23.76 o 
   5  17   2     2808.52     2726.56     63.34 o 
  -3  18   2       75.04       54.37     12.95 o 
  -2  18   2     2670.73     2678.02     49.19 o 
  -1  18   2      215.54      229.72     16.70 o 
   0  18   2     1519.23     1521.13     35.32 o 
   1  18   2        4.62        2.99     10.56 o 
   2  18   2     1103.82     1187.69     32.13 o 
   3  18   2      719.48      684.53     25.64 o 
 -13   0   3     2481.51     2359.30     62.89 o 
 -11   0   3     3254.32     3306.64     71.18 o 
  -9   0   3    14233.93    13951.59    199.51 o 
  -7   0   3     3064.84     3197.94     37.04 o 
  -5   0   3    10060.48     9787.80     93.63 o 
  -3   0   3    22082.12    22365.23    201.72 o 
  -1   0   3    42473.75    42995.21    379.98 o 
   1   0   3      560.69      614.63     10.91 o 
   3   0   3      304.81      206.99      9.49 o 
   5   0   3    15994.60    15731.53    283.20 o 
   7   0   3     1142.43      978.33     19.40 o 
   9   0   3     1137.43     1127.33     59.32 o 
  11   0   3      750.89      763.31     31.84 o 
  13   0   3     1657.83     1653.13     81.31 o 
 -13   1   3     2563.16     2508.93     46.24 o 
 -12   1   3      199.25      171.40     15.14 o 
 -11   1   3     2499.16     2503.97     42.29 o 
 -10   1   3     7886.76     7823.48    104.23 o 
  -9   1   3     1237.92     1256.59     26.48 o 
  -8   1   3      110.00      119.25      4.78 o 
  -7   1   3     2541.85     2431.66     23.28 o 
  -6   1   3     1448.30     1389.77     13.86 o 
  -5   1   3     2983.04     2939.87     23.41 o 
  -4   1   3    20526.11    21046.96    143.77 o 
  -3   1   3    68256.59    68062.45    537.00 o 
  -2   1   3     2302.25     2682.50     23.06 o 
  -1   1   3    14601.90    15128.39    103.91 o 
   0   1   3     8561.27     8393.57     69.76 o 
   1   1   3     7770.95     8083.30     53.07 o 
   2   1   3    31341.62    32660.20    218.90 o 
   3   1   3     9896.88    10010.81     91.45 o 
   4   1   3        4.48        8.05      5.60 o 
   5   1   3      961.68      707.79     46.80 o 
   6   1   3     8749.61     8552.24     98.00 o 
   7   1   3       30.97       47.38      6.18 o 
   8   1   3      194.82      224.90      7.97 o 
   9   1   3     2330.26     2300.27     35.35 o 
  10   1   3      238.78      251.38     13.96 o 
  11   1   3     1628.43     1537.38     31.08 o 
  12   1   3     4140.94     4313.79     60.05 o 
  13   1   3      274.07      259.23     17.52 o 
 -13   2   3      906.26      848.07     27.26 o 
 -12   2   3       16.50       12.80     10.85 o 
 -11   2   3      340.51      339.61     22.14 o 
 -10   2   3     3608.87     3564.37     50.82 o 
  -9   2   3       10.38        9.71      6.24 o 
  -8   2   3     5948.07     5893.06     53.10 o 
  -7   2   3     3213.43     3321.75     33.15 o 
  -6   2   3     6675.22     6716.12     51.96 o 
  -5   2   3      167.47      143.96      5.40 o 
  -4   2   3     2385.97     2596.61     26.95 o 
  -3   2   3     3015.21     3086.84     29.80 o 
  -2   2   3    28955.21    28504.51    205.38 o 
  -1   2   3    39028.44    39100.88    249.19 o 
   0   2   3      579.00      614.07      6.81 o 
   1   2   3     4519.79     5001.74     48.17 o 
   2   2   3     2882.79     2941.02     24.63 o 
   3   2   3    15108.13    16087.79    143.60 o 
   4   2   3    44406.27    44937.00    354.13 o 
   5   2   3      441.76      416.67      9.92 o 
   6   2   3      471.53      440.47     11.61 o 
   7   2   3      398.58      394.49     12.20 o 
   8   2   3     4035.48     4079.84     43.44 o 
   9   2   3     1190.06     1152.22     20.06 o 
  10   2   3     1806.52     1803.13     32.44 o 
  11   2   3       46.06       37.13     10.63 o 
  12   2   3      116.28      118.14     13.57 o 
  13   2   3      124.64      130.35     19.80 o 
 -13   3   3       55.69       38.82     12.87 o 
 -12   3   3      785.91      786.74     28.84 o 
 -11   3   3     1325.58     1282.36     29.58 o 
 -10   3   3      208.49      221.29     14.33 o 
  -9   3   3     6079.62     6232.68     57.25 o 
  -8   3   3      974.19      942.66     16.00 o 
  -7   3   3       24.36       30.56      5.23 o 
  -6   3   3      570.43      528.10     11.67 o 
  -5   3   3      656.77      595.58     12.45 o 
  -4   3   3     4545.16     4463.24     42.06 o 
  -3   3   3     2592.48     2523.72     28.85 o 
  -2   3   3    20777.31    20836.88    167.26 o 
  -1   3   3      246.49      240.34      4.14 o 
   0   3   3      134.92      113.62      3.62 o 
   1   3   3     2730.42     2916.33     85.37 o 
   2   3   3     8393.47     8131.54    209.50 o 
   3   3   3      936.99      997.14     11.83 o 
   4   3   3      191.80      303.85      8.17 o 
   5   3   3     4055.67     4200.02     40.93 o 
   6   3   3       85.80      145.60      6.30 o 
   7   3   3     1706.09     1732.68     22.94 o 
   8   3   3      329.49      309.83     16.37 o 
   9   3   3      282.75      315.52     11.61 o 
  10   3   3     3573.50     3482.64     48.69 o 
  11   3   3     1879.94     1842.06     34.48 o 
  12   3   3      346.82      360.96     22.58 o 
  13   3   3      162.85      183.95     14.00 o 
 -13   4   3     1812.04     1831.51     39.13 o 
 -12   4   3      198.81      227.99     16.67 o 
 -11   4   3      335.24      360.42     23.81 o 
 -10   4   3        8.47       -2.64      7.14 o 
  -9   4   3     1573.01     1516.24     22.06 o 
  -8   4   3      397.30      386.32     11.35 o 
  -7   4   3       56.70       61.59      6.54 o 
  -6   4   3      283.45      297.10      9.77 o 
  -5   4   3     1138.28     1115.81     16.67 o 
  -4   4   3     1043.77     1178.21     18.15 o 
  -3   4   3    20153.63    20007.32    182.75 o 
  -2   4   3     4751.12     5153.94     46.01 o 
  -1   4   3       58.94       82.94      4.42 o 
   0   4   3      282.10      294.00     14.05 o 
   1   4   3       40.57       10.87      4.22 o 
   2   4   3     1313.43     1356.92     17.36 o 
   3   4   3    28708.13    28705.57    253.21 o 
   4   4   3     1916.32     1980.04     19.61 o 
   5   4   3      231.26      316.19      7.22 o 
   6   4   3     1308.13     1207.81     14.44 o 
   7   4   3      643.03      594.89     13.20 o 
   8   4   3      633.31      621.85     14.35 o 
   9   4   3     5406.82     5407.92     51.09 o 
  10   4   3      889.88      897.63     20.07 o 
  11   4   3      405.65      432.23     16.07 o 
  12   4   3       10.27        3.59      9.09 o 
  13   4   3     1893.74     1917.90     34.01 o 
 -13   5   3       19.42       15.25     12.17 o 
 -12   5   3     2806.03     2842.54     48.23 o 
 -11   5   3      908.27      923.07     25.72 o 
 -10   5   3       56.38       38.23      7.44 o 
  -9   5   3      112.24      130.29      8.66 o 
  -8   5   3       43.10       34.90      6.84 o 
  -7   5   3     2592.04     2497.05     33.60 o 
  -6   5   3     1089.43     1049.98     19.30 o 
  -5   5   3     9167.65     9349.47     92.61 o 
  -4   5   3       71.21      164.01     10.29 o 
  -3   5   3      185.10      199.85      7.87 o 
  -2   5   3    10349.78    10701.64     89.73 o 
  -1   5   3     3396.78     3222.07     40.54 o 
   0   5   3     4412.54     4940.44     57.61 o 
   1   5   3     1778.03     1671.11     68.48 o 
   2   5   3      245.46      220.37      6.62 o 
   3   5   3     1252.47     1166.05     13.66 o 
   4   5   3     5379.30     5575.57     45.90 o 
   5   5   3     5582.44     5366.04     44.82 o 
   6   5   3       52.57       44.52      4.17 o 
   7   5   3      496.73      484.54     11.37 o 
   8   5   3       45.37       36.67      9.83 o 
   9   5   3      542.81      553.29     21.71 o 
  10   5   3      243.54      234.20     11.31 o 
  11   5   3     5135.15     5208.89     64.91 o 
  12   5   3       13.46       -1.17      8.98 o 
  13   5   3      105.52      109.21     12.99 o 
 -12   6   3     1370.25     1422.44     33.45 o 
 -11   6   3     1255.37     1296.21     30.56 o 
 -10   6   3      417.19      403.47     13.48 o 
  -9   6   3        4.84        2.01      6.72 o 
  -8   6   3     1284.86     1301.23     24.25 o 
  -7   6   3      152.80      148.70      9.60 o 
  -6   6   3     5758.17     5911.76     55.24 o 
  -5   6   3     1526.29     1879.14     32.79 o 
  -4   6   3     2230.41     2251.84     25.01 o 
  -3   6   3     8951.34     9902.10     95.91 o 
  -2   6   3    12329.86    12099.36    112.51 o 
  -1   6   3     1363.56     1486.01     19.87 o 
   0   6   3     2376.11     2564.14     39.30 o 
   1   6   3     1427.37     1303.33     18.22 o 
   2   6   3      842.78      932.29     12.10 o 
   3   6   3      609.15      689.87     10.48 o 
   4   6   3    10112.01    10118.50     85.23 o 
   5   6   3        1.77       23.78      3.82 o 
   6   6   3      459.12      466.71     11.09 o 
   7   6   3       13.36       15.67      5.66 o 
   8   6   3      137.66      140.24      8.80 o 
   9   6   3       24.97       16.81      5.76 o 
  10   6   3     5818.42     5778.02     62.08 o 
  11   6   3      143.52      151.39     11.99 o 
  12   6   3      336.06      325.76     15.91 o 
 -12   7   3       59.41       73.81     15.70 o 
 -11   7   3     2054.83     2024.90     44.93 o 
 -10   7   3     3516.05     3528.33     44.24 o 
  -9   7   3     2123.40     2118.44     33.90 o 
  -8   7   3      146.45      153.59     10.58 o 
  -7   7   3        4.73        1.07      9.79 o 
  -6   7   3     1352.30     1331.24     18.69 o 
  -5   7   3     1627.74     1660.99     18.41 o 
  -4   7   3     5488.72     5404.04     44.95 o 
  -3   7   3      186.78      184.16      7.84 o 
  -2   7   3        9.62       30.86      4.29 o 
  -1   7   3     1417.66     1565.95     18.93 o 
   0   7   3     8070.37     8386.80     77.48 o 
   1   7   3      106.63      150.21     11.10 o 
   2   7   3    13539.76    13588.48    114.09 o 
   3   7   3      239.83      267.68      7.27 o 
   4   7   3      548.10      656.47     14.37 o 
   5   7   3      921.72     1060.58     15.36 o 
   6   7   3     2745.76     2639.68     26.51 o 
   7   7   3     1410.73     1426.05     29.30 o 
   8   7   3       41.24       55.93      7.13 o 
   9   7   3     1028.12     1025.74     22.45 o 
  10   7   3       39.62       29.12      7.84 o 
  11   7   3     1656.88     1699.38     33.06 o 
  12   7   3     4359.97     4582.56     62.69 o 
 -12   8   3      749.81      787.18     30.16 o 
 -11   8   3     1404.37     1508.27     35.80 o 
 -10   8   3      231.39      236.51     15.06 o 
  -9   8   3      239.86      223.55     18.00 o 
  -8   8   3      123.12      137.39     11.35 o 
  -7   8   3      247.73      243.60     12.21 o 
  -6   8   3     1264.72     1256.86     16.13 o 
  -5   8   3     1502.01     1541.09     17.70 o 
  -4   8   3      460.67      483.75     16.25 o 
  -3   8   3     4084.72     3916.68     43.78 o 
  -2   8   3     5475.91     5350.94     49.84 o 
  -1   8   3    16678.25    18102.53    136.71 o 
   0   8   3      735.92      650.52     12.18 o 
   1   8   3     3322.94     3210.84     55.20 o 
   2   8   3      188.23      222.95      7.74 o 
   3   8   3      117.11      126.70      5.70 o 
   4   8   3     1239.55     1127.42     14.99 o 
   5   8   3     1871.51     1659.31     23.99 o 
   6   8   3      980.31      981.66     15.27 o 
   7   8   3      944.64      904.56     19.68 o 
   8   8   3       68.59       67.42      8.71 o 
   9   8   3      513.22      490.09     18.07 o 
  10   8   3     1117.61     1125.67     24.98 o 
  11   8   3     1340.40     1385.74     51.66 o 
  12   8   3      660.53      664.63     27.75 o 
 -11   9   3     1931.46     2044.76     38.82 o 
 -10   9   3      802.01      800.68     29.25 o 
  -9   9   3     1108.71     1106.58     25.11 o 
  -8   9   3      223.49      225.05     12.82 o 
  -7   9   3     2493.76     2420.85     36.26 o 
  -6   9   3      552.76      585.29     16.69 o 
  -5   9   3      973.63      991.02     18.51 o 
  -4   9   3      176.42      168.41      8.89 o 
  -3   9   3     8535.22     8481.79     84.68 o 
  -2   9   3     1748.02     1867.91     23.16 o 
  -1   9   3      679.83      576.03     10.93 o 
   0   9   3      630.73      636.05     12.65 o 
   1   9   3      134.83      153.93      7.03 o 
   2   9   3     2721.89     2917.42     31.38 o 
   3   9   3     1228.34     1218.25     16.07 o 
   4   9   3     4313.36     4435.38     40.05 o 
   5   9   3     2598.69     2543.86     28.82 o 
   6   9   3     2200.40     2262.49     30.52 o 
   7   9   3     3313.63     3257.62     48.16 o 
   8   9   3       72.06       55.31     13.34 o 
   9   9   3     2958.43     2921.84     42.07 o 
  10   9   3      406.62      363.66     21.79 o 
  11   9   3      733.77      704.79     39.58 o 
 -11  10   3      220.60      211.70     17.77 o 
 -10  10   3        1.94       -7.38      9.86 o 
  -9  10   3     2834.16     2726.67     42.26 o 
  -8  10   3       60.56       64.37     10.12 o 
  -7  10   3      806.30      841.65     20.87 o 
  -6  10   3        5.83       -6.80      8.54 o 
  -5  10   3      763.78      755.76     16.91 o 
  -4  10   3     1249.69     1415.14     26.55 o 
  -3  10   3     1118.70     1174.40     20.61 o 
  -2  10   3     1781.13     1673.36     22.26 o 
  -1  10   3     2056.16     1987.09     22.69 o 
   0  10   3     1522.95     1574.75     21.43 o 
   1  10   3     3637.49     3783.30     39.27 o 
   2  10   3      242.88      247.25      8.74 o 
   3  10   3     3373.56     3428.66     33.21 o 
   4  10   3     2384.93     2341.52     25.43 o 
   5  10   3      300.63      313.30     10.07 o 
   6  10   3     4546.95     4517.68     90.18 o 
   7  10   3      396.17      381.78     16.11 o 
   8  10   3       15.83        6.66      8.94 o 
   9  10   3     1726.87     1710.08     45.20 o 
  10  10   3     5323.24     5219.23     93.88 o 
  11  10   3        4.27       -0.53      8.42 o 
 -11  11   3      354.62      286.09     24.40 o 
 -10  11   3     1475.26     1628.56     52.37 o 
  -9  11   3      970.50     1002.23     34.40 o 
  -8  11   3      436.93      394.57     28.66 o 
  -7  11   3     2252.13     2228.25     52.28 o 
  -6  11   3     1459.30     1513.85     32.54 o 
  -5  11   3      123.37      110.97      8.96 o 
  -4  11   3     5211.40     5126.82     58.05 o 
  -3  11   3      630.58      583.81     18.84 o 
  -2  11   3      560.61      564.29     15.89 o 
  -1  11   3      498.35      467.90     11.00 o 
   0  11   3      129.10      102.97      7.37 o 
   1  11   3     1185.91     1220.55     18.90 o 
   2  11   3     1430.36     1411.10     20.35 o 
   3  11   3        2.32        9.78      4.69 o 
   4  11   3     4544.60     4597.19     45.94 o 
   5  11   3     2967.37     2959.90     33.62 o 
   6  11   3      639.86      658.45     19.56 o 
   7  11   3      822.43      839.24     30.23 o 
   8  11   3     2617.93     2596.84     57.24 o 
   9  11   3      113.05       92.83     16.96 o 
  10  11   3     1138.86      960.66    107.43 o 
 -10  12   3       56.57       42.81     27.85 o 
  -9  12   3       13.66       -3.82     10.73 o 
  -8  12   3      432.39      441.60     20.95 o 
  -7  12   3       71.19       41.52     13.03 o 
  -6  12   3     1357.96     1443.13     32.65 o 
  -5  12   3      148.91      148.17     12.82 o 
  -4  12   3        6.29       -2.60      6.52 o 
  -3  12   3      896.79      858.48     25.71 o 
  -2  12   3       27.12       25.76      6.74 o 
  -1  12   3      126.79      131.25      8.96 o 
   0  12   3      132.25      148.04      8.52 o 
   1  12   3      223.28      241.65      9.78 o 
   2  12   3       99.67      103.13      8.02 o 
   3  12   3     6368.69     6418.24     56.31 o 
   4  12   3       31.81       37.82      6.56 o 
   5  12   3      540.60      560.96     15.92 o 
   6  12   3      112.09      109.88     15.05 o 
   7  12   3       63.59       66.81     14.47 o 
   8  12   3       94.26      117.41     18.45 o 
   9  12   3     2569.94     2598.13     60.56 o 
  10  12   3      487.26      474.26     28.37 o 
  -9  13   3       59.68       41.75     15.70 o 
  -8  13   3      931.40      880.20     27.91 o 
  -7  13   3       14.58       -1.70     10.17 o 
  -6  13   3     3627.16     3512.94     56.84 o 
  -5  13   3      574.39      653.26     28.12 o 
  -4  13   3        9.86       12.93      7.46 o 
  -3  13   3        8.09        2.90      9.84 o 
  -2  13   3      467.28      442.57     13.39 o 
  -1  13   3      495.74      553.37     14.48 o 
   0  13   3     4415.22     4393.00     46.90 o 
   1  13   3     4232.49     4146.41     44.67 o 
   2  13   3       23.45       21.72      5.39 o 
   3  13   3      114.11       97.97     13.44 o 
   4  13   3      559.84      571.41     22.32 o 
   5  13   3     2501.81     2447.76     41.88 o 
   6  13   3      126.16      129.98     16.72 o 
   7  13   3      630.99      641.18     35.59 o 
   8  13   3      942.05      893.67     34.51 o 
   9  13   3      183.07      200.83     21.66 o 
  -9  14   3      634.09      622.66     31.99 o 
  -8  14   3      172.32      189.72     16.90 o 
  -7  14   3       22.89       16.68     11.11 o 
  -6  14   3     1124.89     1117.54     30.26 o 
  -5  14   3     2304.86     2187.73     42.22 o 
  -4  14   3     1480.65     1467.54     27.35 o 
  -3  14   3      424.92      392.15     13.78 o 
  -2  14   3      256.36      231.07     11.17 o 
  -1  14   3      223.01      214.59     10.82 o 
   0  14   3     1025.50     1032.28     19.55 o 
   1  14   3     5534.46     5541.12     75.20 o 
   2  14   3     4677.07     4572.61     64.43 o 
   3  14   3      949.09      904.44     21.25 o 
   4  14   3     2097.15     2109.30     33.41 o 
   5  14   3       22.45       30.41     13.08 o 
   6  14   3       59.94       42.90     13.68 o 
   7  14   3     3575.95     3654.99    114.67 o 
   8  14   3      508.79      488.73     40.96 o 
  -8  15   3      129.17      126.32     19.32 o 
  -7  15   3     2575.88     2719.05     51.68 o 
  -6  15   3      408.24      438.40     35.92 o 
  -5  15   3     1759.24     1686.60     45.01 o 
  -4  15   3      610.74      618.80     17.25 o 
  -3  15   3      474.53      443.79     14.97 o 
  -2  15   3      297.25      353.31     13.61 o 
  -1  15   3     4705.15     4463.13     55.74 o 
   0  15   3       28.48       22.16     10.39 o 
   1  15   3     2035.56     1967.04     38.31 o 
   2  15   3      246.23      248.91     15.75 o 
   3  15   3     1784.67     1748.57     30.77 o 
   4  15   3       80.13       84.90     10.12 o 
   5  15   3       15.08        9.90     12.54 o 
   6  15   3      859.56      861.50     48.04 o 
   7  15   3        0.76      -15.10     16.39 o 
  -7  16   3      941.55     1067.75     39.67 o 
  -6  16   3      259.93      300.58     19.54 o 
  -5  16   3      134.38      131.49     15.05 o 
  -4  16   3      272.50      248.88     15.24 o 
  -3  16   3      161.52      159.83     14.05 o 
  -2  16   3     2077.87     2082.43     48.85 o 
  -1  16   3     1143.64     1238.10     26.06 o 
   0  16   3     1805.49     1704.19     30.89 o 
   1  16   3      211.46      228.76     16.13 o 
   2  16   3       36.91       64.53     11.86 o 
   3  16   3       14.35       13.80      8.71 o 
   4  16   3      424.48      444.58     21.83 o 
   5  16   3      766.71      734.78     31.65 o 
   6  16   3      500.26      495.73     28.99 o 
  -5  17   3        3.64       -6.82     10.51 o 
  -4  17   3       60.78       67.60     13.08 o 
  -3  17   3      425.76      408.23     17.79 o 
  -2  17   3     1646.70     1600.23     31.23 o 
  -1  17   3     1097.36     1138.27     26.04 o 
   0  17   3      128.59      138.06     12.17 o 
   1  17   3      265.56      261.72     17.62 o 
   2  17   3      372.86      410.25     20.40 o 
   3  17   3      586.72      628.59     23.76 o 
   4  17   3       85.20      122.32     21.90 o 
   5  17   3      293.33      308.88     48.48 o 
  -3  18   3     1380.86     1383.16     30.65 o 
  -2  18   3        9.70       15.08      9.99 o 
  -1  18   3       26.12       37.10     10.61 o 
   0  18   3      236.81      220.47     23.13 o 
   1  18   3      657.61      714.50     25.20 o 
   2  18   3       63.92       93.62     16.98 o 
   3  18   3      132.88      132.38     15.36 o 
 -12   0   4       23.69       23.72     15.65 o 
 -10   0   4     1507.00     1420.03     42.15 o 
  -8   0   4     1643.33     1590.17     32.87 o 
  -6   0   4      542.03      516.45     11.93 o 
  -4   0   4      554.85      485.22     10.64 o 
  -2   0   4      156.34      121.85     11.53 o 
   0   0   4      774.08      820.28     16.66 o 
   2   0   4     5524.70     5394.59     52.30 o 
   4   0   4     1395.45     1179.39     21.04 o 
   6   0   4     4339.15     4632.24     99.59 o 
   8   0   4      908.79      910.33     28.10 o 
  10   0   4       10.65       -4.99     11.28 o 
  12   0   4       85.31       93.23     26.32 o 
 -13   1   4       79.47       83.29     13.96 o 
 -12   1   4      636.15      665.42     25.09 o 
 -11   1   4      315.91      299.40     16.69 o 
 -10   1   4      599.39      626.47     20.57 o 
  -9   1   4      246.87      230.80     13.51 o 
  -8   1   4      714.08      675.39     11.94 o 
  -7   1   4       86.16      131.43      5.21 o 
  -6   1   4     1083.00      971.88     17.85 o 
  -5   1   4      487.80      538.13      8.23 o 
  -4   1   4     8358.11     8310.38     71.80 o 
  -3   1   4      435.12      589.17     10.12 o 
  -2   1   4    30176.77    30933.14    241.95 o 
  -1   1   4     3199.47     3311.31     27.69 o 
   0   1   4      677.37      790.96     10.48 o 
   1   1   4      441.80      412.56     10.03 o 
   2   1   4     2638.77     2782.65     21.89 o 
   3   1   4       43.42       20.77      3.02 o 
   4   1   4       80.68      150.74      5.73 o 
   5   1   4     5032.37     5167.14     53.31 o 
   6   1   4     1504.31     1449.77     33.13 o 
   7   1   4       20.28       16.78      5.27 o 
   8   1   4      458.19      454.27     13.24 o 
   9   1   4      478.75      491.28     13.41 o 
  10   1   4      940.68      980.53     23.44 o 
  11   1   4     2942.48     3002.38     45.52 o 
  12   1   4     1354.53     1444.68     32.28 o 
  13   1   4       10.00       13.31     13.35 o 
 -13   2   4        0.23       -7.19     10.95 o 
 -12   2   4     1534.25     1509.21     33.82 o 
 -11   2   4      110.21       96.86     12.70 o 
 -10   2   4      899.65      902.44     24.06 o 
  -9   2   4     7253.23     7292.21     64.90 o 
  -8   2   4     1273.55     1281.86     20.12 o 
  -7   2   4     1975.38     2067.50     21.37 o 
  -6   2   4     9611.26    10207.43     75.79 o 
  -5   2   4     6295.92     6340.90     57.93 o 
  -4   2   4     2373.42     2848.70     29.41 o 
  -3   2   4    16368.47    16080.20    119.45 o 
  -2   2   4    20927.23    21177.14    144.31 o 
  -1   2   4     3594.72     3449.03     24.99 o 
   0   2   4     2557.53     2492.85     24.19 o 
   1   2   4     1049.73     1178.27     14.04 o 
   2   2   4    12747.70    12762.22     87.51 o 
   3   2   4    14141.77    13907.00    297.49 o 
   4   2   4     8599.86     8920.09     83.93 o 
   5   2   4     6404.46     6681.68     66.45 o 
   6   2   4      311.21      329.62      9.87 o 
   7   2   4     1633.34     1430.15     21.12 o 
   8   2   4      352.77      384.83     13.28 o 
   9   2   4      286.26      284.56     16.67 o 
  10   2   4      302.75      340.49     13.65 o 
  11   2   4      248.90      246.60     13.06 o 
  12   2   4      175.63      164.53     12.68 o 
  13   2   4     3305.57     3397.20     46.93 o 
 -13   3   4      233.70      269.03     18.39 o 
 -12   3   4      153.43      148.27     25.00 o 
 -11   3   4     3665.81     3677.20     54.30 o 
 -10   3   4       91.10       99.65     11.68 o 
  -9   3   4     2804.02     2891.28     32.73 o 
  -8   3   4      351.91      400.61     11.28 o 
  -7   3   4     7204.39     7173.18     56.63 o 
  -6   3   4     1190.67     1398.49     17.18 o 
  -5   3   4       57.88       74.68      5.72 o 
  -4   3   4     1078.54     1076.93     18.35 o 
  -3   3   4     1020.87      901.72     13.13 o 
  -2   3   4     1227.01     1153.28     11.64 o 
  -1   3   4     1963.96     1751.96     14.40 o 
   0   3   4     5248.34     5221.86     38.59 o 
   1   3   4     4373.65     4148.64     97.11 o 
   2   3   4     1685.61     1903.81     22.61 o 
   3   3   4    39107.66    40057.18    289.41 o 
   4   3   4    41258.78    43276.89    341.33 o 
   5   3   4    11705.53    11691.65     99.10 o 
   6   3   4     2800.09     2858.62     35.71 o 
   7   3   4        8.58       -0.52      4.44 o 
   8   3   4      258.94      253.05      9.16 o 
   9   3   4      164.46      180.32      9.74 o 
  10   3   4     2138.86     2133.35     78.05 o 
  11   3   4       60.27       71.74     15.41 o 
  12   3   4      515.90      539.38     18.45 o 
  13   3   4     1358.78     1409.08     29.02 o 
 -13   4   4      392.94      370.86     20.70 o 
 -12   4   4       24.61       26.92     11.44 o 
 -11   4   4      194.61      205.36     15.29 o 
 -10   4   4      123.54      133.73     10.45 o 
  -9   4   4       36.34       38.87      7.00 o 
  -8   4   4    10461.04    10180.40     85.57 o 
  -7   4   4      183.99      202.65      9.12 o 
  -6   4   4       11.11       13.60      5.09 o 
  -5   4   4      217.28      181.15      8.42 o 
  -4   4   4     9573.02    10394.77    100.30 o 
  -3   4   4     3901.17     4158.06     39.64 o 
  -2   4   4    11365.72    10782.01     75.97 o 
  -1   4   4     1188.32     1225.30     11.98 o 
   0   4   4       13.35       13.33      2.58 o 
   1   4   4     7675.72     7964.72    228.48 o 
   2   4   4      579.28      534.62      9.61 o 
   3   4   4     5559.59     6179.76     54.98 o 
   4   4   4    25973.42    25859.06    188.72 o 
   5   4   4     4786.10     4850.30     42.01 o 
   6   4   4     5679.39     5910.57     46.73 o 
   7   4   4     1018.67     1015.47     14.00 o 
   8   4   4     2150.11     1979.10     26.20 o 
   9   4   4      184.50      180.54     10.45 o 
  10   4   4      529.68      545.83     21.76 o 
  11   4   4      972.25     1000.03     30.39 o 
  12   4   4      283.51      283.16     20.33 o 
  13   4   4       81.10       78.40     11.98 o 
 -13   5   4        3.64       -0.54     11.66 o 
 -12   5   4      426.15      381.09     19.81 o 
 -11   5   4      557.70      560.47     21.42 o 
 -10   5   4     1685.14     1726.06     25.37 o 
  -9   5   4     9431.39     9298.62     81.04 o 
  -8   5   4        3.73        4.95      6.28 o 
  -7   5   4     1780.80     1811.87     27.92 o 
  -6   5   4     2226.28     2159.03     30.19 o 
  -5   5   4     4150.57     4449.26     63.44 o 
  -4   5   4     8697.24     8513.85     84.45 o 
  -3   5   4      351.16      303.73     13.47 o 
  -2   5   4     1622.20     1700.89     19.77 o 
  -1   5   4     2517.91     2387.98     22.08 o 
   0   5   4     3262.24     3073.20     30.05 o 
   1   5   4    26301.04    26421.94   1186.84 o 
   2   5   4    10899.12    11389.01    105.58 o 
   3   5   4     1926.95     2202.52     26.34 o 
   4   5   4      121.09       97.07      5.85 o 
   5   5   4      337.21      252.64      8.34 o 
   6   5   4     9355.99     9332.76     69.69 o 
   7   5   4     1376.85     1302.93     16.33 o 
   8   5   4      886.57      923.90     17.82 o 
   9   5   4       98.08       99.97      8.10 o 
  10   5   4        8.67        0.55      5.96 o 
  11   5   4     1129.55     1199.85     27.18 o 
  12   5   4     1015.49     1035.97     43.99 o 
 -12   6   4      397.56      373.82     22.84 o 
 -11   6   4      326.29      355.87     21.09 o 
 -10   6   4       87.50       95.34      9.51 o 
  -9   6   4     3187.62     3320.90     44.96 o 
  -8   6   4      700.98      683.11     18.04 o 
  -7   6   4     2158.07     2144.72     31.68 o 
  -6   6   4       20.84       47.44      7.09 o 
  -5   6   4      876.52      809.98     16.84 o 
  -4   6   4        6.53       13.77      5.48 o 
  -3   6   4     6477.22     6311.85     57.63 o 
  -2   6   4     6154.39     6637.65     66.22 o 
  -1   6   4      780.63      669.88     11.59 o 
   0   6   4    10467.15    11090.21    102.80 o 
   1   6   4     9247.54     9614.15    270.32 o 
   2   6   4      781.98      802.71     18.32 o 
   3   6   4       11.13       35.15      5.39 o 
   4   6   4      714.25      804.04     12.12 o 
   5   6   4      327.09      256.63      8.98 o 
   6   6   4      916.33      913.90     25.34 o 
   7   6   4      976.55      977.68     17.77 o 
   8   6   4      530.01      515.72     13.02 o 
   9   6   4      208.37      213.25      9.93 o 
  10   6   4      933.33      940.18     18.83 o 
  11   6   4       26.22       16.22      7.30 o 
  12   6   4      238.89      265.80     16.58 o 
 -12   7   4      519.29      548.06     31.93 o 
 -11   7   4      557.51      592.62     25.66 o 
 -10   7   4       40.50       48.53      8.90 o 
  -9   7   4       37.15       48.07      9.19 o 
  -8   7   4      128.09      121.42     10.05 o 
  -7   7   4     1011.09     1076.25     26.86 o 
  -6   7   4      204.54      256.08      8.71 o 
  -5   7   4     1672.12     1734.22     22.29 o 
  -4   7   4      507.69      603.83     14.37 o 
  -3   7   4      142.89      175.87      8.41 o 
  -2   7   4       65.28       55.32      6.49 o 
  -1   7   4    12272.97    12532.93    117.11 o 
   0   7   4      579.76      492.38     10.25 o 
   1   7   4     1198.19     1203.75     19.07 o 
   2   7   4     1288.85     1397.06     18.42 o 
   3   7   4     1191.87     1222.67     15.50 o 
   4   7   4     2323.95     2354.21     24.32 o 
   5   7   4     2293.59     2153.80     24.94 o 
   6   7   4        7.04        6.13      5.12 o 
   7   7   4      927.62      938.15     41.14 o 
   8   7   4       41.54       38.70      8.64 o 
   9   7   4      362.95      386.04     13.60 o 
  10   7   4       10.60        5.28      7.60 o 
  11   7   4     3076.23     2891.61    155.04 o 
  12   7   4       97.25      146.02     16.39 o 
 -12   8   4      132.19      134.77     17.17 o 
 -11   8   4      355.88      354.03     15.40 o 
 -10   8   4       69.59       80.92     10.94 o 
  -9   8   4       22.51       21.47      8.60 o 
  -8   8   4     1292.07     1289.31     27.86 o 
  -7   8   4     1931.08     1880.91     30.57 o 
  -6   8   4        2.49       10.76      4.92 o 
  -5   8   4      562.89      458.50     11.45 o 
  -4   8   4     4664.43     4817.22     47.40 o 
  -3   8   4     1411.81     1350.55     18.94 o 
  -2   8   4       80.43       44.58      4.75 o 
  -1   8   4      189.65      263.82      8.45 o 
   0   8   4      296.65      285.13      9.14 o 
   1   8   4     2131.96     2195.33     25.67 o 
   2   8   4       49.07       44.83      6.23 o 
   3   8   4      450.37      451.03      9.72 o 
   4   8   4      267.31      288.49      8.47 o 
   5   8   4       28.95       35.01      5.16 o 
   6   8   4        3.35        7.33      4.63 o 
   7   8   4     3364.98     3299.51     48.47 o 
   8   8   4      269.64      292.33     11.75 o 
   9   8   4      108.31      129.83     10.01 o 
  10   8   4     1466.09     1424.95     27.36 o 
  11   8   4      287.71      258.45     21.85 o 
  12   8   4     1203.23     1173.43     33.41 o 
 -11   9   4      201.29      195.83     25.16 o 
 -10   9   4     2463.23     2497.28     41.20 o 
  -9   9   4      508.54      455.95     17.59 o 
  -8   9   4     1548.45     1552.99     38.23 o 
  -7   9   4      562.27      597.63     24.46 o 
  -6   9   4      968.32      935.01     20.76 o 
  -5   9   4       52.14       62.11      6.41 o 
  -4   9   4     5958.93     6004.19     72.63 o 
  -3   9   4     3738.34     3980.61     40.90 o 
  -2   9   4      733.89      751.33     13.91 o 
  -1   9   4      802.43      795.89     13.05 o 
   0   9   4     5506.28     5396.50     52.29 o 
   1   9   4      257.65      315.66      9.91 o 
   2   9   4     5210.23     4936.26    105.45 o 
   3   9   4     1387.04     1268.42     16.98 o 
   4   9   4     1011.91     1056.17     15.52 o 
   5   9   4     1188.31     1124.14     17.59 o 
   6   9   4     8178.97     7877.00     71.46 o 
   7   9   4      181.33      173.58     12.39 o 
   8   9   4      148.51      145.33     12.54 o 
   9   9   4     5119.01     4927.54     60.51 o 
  10   9   4      198.33      206.94     12.29 o 
  11   9   4      336.43      297.85     18.37 o 
 -11  10   4       53.11       49.24     12.74 o 
 -10  10   4      423.93      397.63     17.83 o 
  -9  10   4      677.80      655.43     20.67 o 
  -8  10   4     3793.97     3805.05     51.55 o 
  -7  10   4      304.65      336.45     14.79 o 
  -6  10   4     8009.36     7908.55     98.99 o 
  -5  10   4       62.42       71.57      8.78 o 
  -4  10   4     1088.67     1040.10     19.89 o 
  -3  10   4     2868.22     2989.31     37.81 o 
  -2  10   4     6510.49     6774.23     63.04 o 
  -1  10   4      491.27      484.30     11.57 o 
   0  10   4      145.14      102.70      7.20 o 
   1  10   4      219.63      275.53      9.87 o 
   2  10   4     4806.30     4631.34     51.79 o 
   3  10   4     2912.08     2906.69     29.98 o 
   4  10   4    13607.19    13504.89    106.38 o 
   5  10   4      144.94      135.36      7.80 o 
   6  10   4     2136.36     2112.58     36.36 o 
   7  10   4       66.20       63.66     10.09 o 
   8  10   4     3877.44     3953.39     63.95 o 
   9  10   4      748.42      695.47     20.34 o 
  10  10   4     1497.95     1569.56     36.89 o 
  11  10   4        2.88      -12.27     11.26 o 
 -10  11   4      563.64      568.08     20.94 o 
  -9  11   4     2731.11     3008.74     50.24 o 
  -8  11   4      798.06      785.55     21.89 o 
  -7  11   4     5747.66     5593.78     77.91 o 
  -6  11   4       79.88       47.24     10.72 o 
  -5  11   4      199.16      240.61     11.55 o 
  -4  11   4     1441.13     1416.11     24.54 o 
  -3  11   4      798.32      757.45     17.33 o 
  -2  11   4      220.42      241.24      9.05 o 
  -1  11   4     2022.43     1944.04     23.45 o 
   0  11   4      660.01      560.51     13.56 o 
   1  11   4     3937.09     3974.78     42.31 o 
   2  11   4      324.24      336.95     12.41 o 
   3  11   4     6042.52     5983.36     53.00 o 
   4  11   4      614.25      660.16     13.34 o 
   5  11   4     2144.79     2189.57     34.89 o 
   6  11   4      100.38      112.13     10.95 o 
   7  11   4      720.76      730.69     38.06 o 
   8  11   4      475.65      528.61     29.51 o 
   9  11   4     2010.71     2019.27     51.04 o 
  10  11   4      578.23      579.90     34.71 o 
 -10  12   4      659.63      650.46     22.65 o 
  -9  12   4     1328.75     1382.90     35.08 o 
  -8  12   4      678.89      744.84     25.51 o 
  -7  12   4        0.06        1.66      9.89 o 
  -6  12   4      333.45      392.05     23.72 o 
  -5  12   4     8497.65     8403.04     89.01 o 
  -4  12   4        6.48        1.76      6.70 o 
  -3  12   4     1197.63     1167.33     20.45 o 
  -2  12   4     2901.87     2816.52     31.12 o 
  -1  12   4     1128.67     1089.43     26.57 o 
   0  12   4     1014.05      992.70     18.33 o 
   1  12   4     9294.00     9287.89     85.42 o 
   2  12   4     2043.52     2038.34     29.96 o 
   3  12   4     3292.01     3335.05     34.56 o 
   4  12   4     4179.42     4171.77     40.83 o 
   5  12   4      754.54      724.15     15.75 o 
   6  12   4      287.86      321.18     21.33 o 
   7  12   4     7140.18     6831.36    111.59 o 
   8  12   4      436.48      432.84     25.97 o 
   9  12   4      109.60      103.48     18.28 o 
  10  12   4      362.37      345.28     32.36 o 
  -9  13   4       21.98       32.71     13.05 o 
  -8  13   4      746.29      760.28     26.60 o 
  -7  13   4      396.24      375.86     19.97 o 
  -6  13   4     1739.48     1760.18     37.62 o 
  -5  13   4      809.16      732.25     24.08 o 
  -4  13   4     3680.81     3508.15     48.99 o 
  -3  13   4      140.63      142.55      9.65 o 
  -2  13   4       41.80       42.41      7.38 o 
  -1  13   4      483.40      464.96     12.41 o 
   0  13   4      342.29      337.58     12.48 o 
   1  13   4      126.31      121.10      8.91 o 
   2  13   4     3639.62     3715.70     46.18 o 
   3  13   4       14.40       14.04      5.80 o 
   4  13   4      458.65      417.43     15.41 o 
   5  13   4       36.84       27.37      9.50 o 
   6  13   4     2846.68     2899.40     61.52 o 
   7  13   4      594.58      601.98     28.72 o 
   8  13   4     1261.08     1280.20     41.05 o 
   9  13   4     1344.30     1414.16     44.73 o 
  -8  14   4      580.34      612.33     25.25 o 
  -7  14   4      752.91      734.28     28.31 o 
  -6  14   4       71.53       88.52     13.35 o 
  -5  14   4      228.03      206.93     21.06 o 
  -4  14   4       36.36       16.47      7.61 o 
  -3  14   4     2668.10     2596.34     34.79 o 
  -2  14   4      194.18      227.75     11.33 o 
  -1  14   4      248.75      246.22     10.21 o 
   0  14   4      877.77      930.04     17.00 o 
   1  14   4       93.81      101.50      9.46 o 
   2  14   4      806.00      784.00     23.35 o 
   3  14   4        4.86       -4.12      7.29 o 
   4  14   4      119.88      147.11     11.17 o 
   5  14   4      357.73      365.26     23.35 o 
   6  14   4      285.75      297.29     22.41 o 
   7  14   4      173.03      192.63     20.51 o 
   8  14   4      108.12      131.83     19.34 o 
  -7  15   4      679.66      639.53     25.80 o 
  -6  15   4      341.63      315.15     19.36 o 
  -5  15   4        6.51       20.73     11.00 o 
  -4  15   4      241.57      301.87     14.61 o 
  -3  15   4      281.46      292.47     13.15 o 
  -2  15   4       39.91       34.11      8.19 o 
  -1  15   4      375.43      397.13     17.26 o 
   0  15   4      175.28      179.93     12.15 o 
   1  15   4      118.15      161.76     14.19 o 
   2  15   4     2389.15     2562.62     45.15 o 
   3  15   4       53.53       54.68      9.70 o 
   4  15   4       80.05       91.35     10.51 o 
   5  15   4     1425.57     1431.99     42.02 o 
   6  15   4       66.22       98.57     17.11 o 
   7  15   4      203.67      229.02     22.11 o 
  -6  16   4     1167.39     1172.17     33.24 o 
  -5  16   4       69.04       91.03     14.36 o 
  -4  16   4     1513.45     1520.92     31.61 o 
  -3  16   4      753.62      781.60     19.70 o 
  -2  16   4      851.65      761.66     21.42 o 
  -1  16   4        1.45        3.31      8.17 o 
   0  16   4     3033.85     2968.24     43.29 o 
   1  16   4       43.85       20.78     10.82 o 
   2  16   4     1480.11     1467.92     33.73 o 
   3  16   4     1177.12     1239.07     26.96 o 
   4  16   4       33.26       24.58     10.97 o 
   5  16   4       89.13       51.09     15.36 o 
   6  16   4      216.51      227.02     22.15 o 
  -5  17   4      153.93      209.91     15.62 o 
  -4  17   4      229.21      196.14     17.33 o 
  -3  17   4      379.82      477.10     18.86 o 
  -2  17   4      272.09      315.46     23.12 o 
  -1  17   4      762.70      775.75     24.33 o 
   0  17   4     1253.74     1265.25     27.36 o 
   1  17   4      285.64      321.16     23.47 o 
   2  17   4       88.52       93.66     13.50 o 
   3  17   4     2030.46     2174.33     54.02 o 
   4  17   4       12.96        7.34     19.72 o 
   5  17   4       23.09       13.34     14.90 o 
  -2  18   4     3221.79     3242.00     48.89 o 
  -1  18   4      101.27      107.45     12.33 o 
   0  18   4      150.19      159.63     13.34 o 
   1  18   4      735.19      802.83     20.50 o 
   2  18   4     2794.13     2821.58     51.90 o 
 -13   0   5     1264.81     1197.37     45.19 o 
 -11   0   5     5215.30     5088.28    100.99 o 
  -9   0   5     7131.36     7167.54    116.00 o 
  -7   0   5        6.65        1.31      5.23 o 
  -5   0   5     3834.38     3912.09     43.43 o 
  -3   0   5    20425.99    21025.46    188.32 o 
  -1   0   5     1302.39     1264.07     32.96 o 
   1   0   5    20825.58    20068.25    224.98 o 
   3   0   5     7761.98     7891.86     85.59 o 
   5   0   5     5098.05     5049.45     60.97 o 
   7   0   5     8671.76     8368.56    121.09 o 
   9   0   5      598.16      543.49     34.89 o 
  11   0   5     2301.70     2406.86     55.95 o 
  13   0   5     4951.53     5101.21     78.52 o 
 -13   1   5     1857.07     1848.50     41.38 o 
 -12   1   5      272.51      253.29     17.00 o 
 -11   1   5      575.34      527.58     24.42 o 
 -10   1   5     2410.82     2415.25     40.22 o 
  -9   1   5      220.21      178.37     10.51 o 
  -8   1   5     1852.96     1911.04     22.33 o 
  -7   1   5     4067.30     3993.64     35.18 o 
  -6   1   5      363.23      235.72      7.30 o 
  -5   1   5      523.78      556.60      9.74 o 
  -4   1   5     8837.82     9024.28     70.81 o 
  -3   1   5     8563.94     8853.25     63.25 o 
  -2   1   5      866.43      791.55      9.77 o 
  -1   1   5      437.98      389.74      7.62 o 
   0   1   5    17947.84    17186.39    140.89 o 
   1   1   5      122.55      137.92      5.88 o 
   2   1   5       55.43       94.00      3.43 o 
   3   1   5     1207.63     1164.53     12.21 o 
   4   1   5     2369.77     2543.32     23.95 o 
   5   1   5     5804.18     5785.49     48.38 o 
   6   1   5     2796.90     2575.50     29.18 o 
   7   1   5        1.39        1.58      4.50 o 
   8   1   5     2843.73     2862.55     41.13 o 
   9   1   5     2372.97     2314.46     29.83 o 
  10   1   5     1052.78     1040.79     30.93 o 
  11   1   5        3.47       14.24      8.45 o 
  12   1   5     4448.11     4522.58     54.47 o 
  13   1   5      454.76      442.51     18.19 o 
 -13   2   5       96.15       79.68     14.22 o 
 -12   2   5       26.23       25.30     11.59 o 
 -11   2   5     1516.61     1403.73     36.38 o 
 -10   2   5     2468.82     2495.59     40.99 o 
  -9   2   5      628.53      599.50     13.93 o 
  -8   2   5     4079.83     4132.13     40.98 o 
  -7   2   5       18.67       14.05      4.48 o 
  -6   2   5     1699.92     2028.90     21.12 o 
  -5   2   5     1205.39     1138.83     16.91 o 
  -4   2   5      875.90      878.24     12.67 o 
  -3   2   5      480.68      475.87      8.56 o 
  -2   2   5       71.34       46.20      3.17 o 
  -1   2   5      303.75      305.28      5.60 o 
   0   2   5     1989.55     1849.90     19.98 o 
   1   2   5     2452.72     2419.36     24.77 o 
   2   2   5     2752.05     2552.30     22.21 o 
   3   2   5     4943.52     5180.53     39.16 o 
   4   2   5     9040.25     9212.70     71.26 o 
   5   2   5     3345.36     3480.86     87.27 o 
   6   2   5      111.17       74.74      8.00 o 
   7   2   5       52.06       44.51      7.26 o 
   8   2   5     4712.31     4504.38     47.70 o 
   9   2   5      211.79      184.88      9.77 o 
  10   2   5       18.01        8.31      6.32 o 
  11   2   5      235.66      244.57     14.51 o 
  12   2   5        2.63       -1.07     10.35 o 
  13   2   5       65.71       70.34     11.60 o 
 -13   3   5       67.49       56.19     13.49 o 
 -12   3   5     2104.52     2159.41     41.28 o 
 -11   3   5      814.33      787.19     24.22 o 
 -10   3   5      174.76      193.19     14.10 o 
  -9   3   5       94.46       82.02      7.92 o 
  -8   3   5     1135.62     1159.41     18.53 o 
  -7   3   5      572.90      492.90     11.31 o 
  -6   3   5     5213.75     5621.57     54.38 o 
  -5   3   5     2564.29     2930.74     31.94 o 
  -4   3   5        7.68       13.51      5.52 o 
  -3   3   5     6786.34     7329.15     58.03 o 
  -2   3   5     9992.18    10310.95     69.27 o 
  -1   3   5     7145.86     6976.08     47.77 o 
   0   3   5     6218.16     6184.70     45.73 o 
   1   3   5     5193.78     5137.90     51.54 o 
   2   3   5     1277.21     1421.70     14.93 o 
   3   3   5      435.31      428.64      7.85 o 
   4   3   5     1284.19     1461.12     19.84 o 
   5   3   5    10352.53    10130.82     96.27 o 
   6   3   5     2842.62     2760.70     30.93 o 
   7   3   5     1966.19     2046.41     28.67 o 
   8   3   5     1040.42     1033.45     16.84 o 
   9   3   5     1539.21     1565.00     22.15 o 
  10   3   5      235.37      267.75     12.50 o 
  11   3   5        5.10       -0.16      6.91 o 
  12   3   5     1523.69     1482.80     44.27 o 
  13   3   5     1049.23     1057.42     25.22 o 
 -13   4   5      138.43      132.45     15.82 o 
 -12   4   5      615.27      604.46     23.21 o 
 -11   4   5        5.27       -6.50      9.82 o 
 -10   4   5        0.29       -1.26      9.18 o 
  -9   4   5      763.70      774.79     16.27 o 
  -8   4   5       87.12       94.52      7.69 o 
  -7   4   5     1537.13     1523.94     19.48 o 
  -6   4   5      651.60      760.14     14.98 o 
  -5   4   5     2276.64     2290.38     30.28 o 
  -4   4   5        3.64       -3.51      4.12 o 
  -3   4   5     8378.03     8667.55     69.06 o 
  -2   4   5       95.81       86.69      3.54 o 
  -1   4   5     1790.45     1838.07     15.61 o 
   0   4   5      693.17      757.46     12.58 o 
   1   4   5     5822.71     6082.35     54.38 o 
   2   4   5     3591.10     4065.89     38.03 o 
   3   4   5     1617.88     1870.42     24.14 o 
   4   4   5     4255.19     4658.72     43.93 o 
   5   4   5      239.00      244.77      8.42 o 
   6   4   5      363.01      449.79     20.92 o 
   7   4   5     4876.93     4942.23     45.26 o 
   8   4   5       37.82       47.59      6.53 o 
   9   4   5       22.91       20.50      6.33 o 
  10   4   5        5.11        6.17      6.41 o 
  11   4   5        6.93        3.10      8.26 o 
  12   4   5        1.32       -6.06      7.59 o 
 -12   5   5      440.46      380.69     19.78 o 
 -11   5   5      421.05      449.28     20.14 o 
 -10   5   5     1609.78     1524.76     24.05 o 
  -9   5   5       12.80       15.09      6.76 o 
  -8   5   5       57.15       69.90      8.71 o 
  -7   5   5      636.23      609.61     20.74 o 
  -6   5   5        0.93        0.03      5.72 o 
  -5   5   5     3652.74     3960.95     45.88 o 
  -4   5   5     2700.79     2741.26     30.28 o 
  -3   5   5      854.02     1022.68     13.28 o 
  -2   5   5     4668.04     4710.23     34.41 o 
  -1   5   5     3376.34     3210.00     28.67 o 
   0   5   5     1712.70     1823.16     18.26 o 
   1   5   5     1689.30     1702.03     20.07 o 
   2   5   5     5293.56     5228.42     53.56 o 
   3   5   5      275.00      209.24      7.40 o 
   4   5   5     1758.52     1558.70     19.84 o 
   5   5   5     9512.45     9392.64     91.84 o 
   6   5   5      141.82      162.49      7.08 o 
   7   5   5     1459.96     1457.27     17.87 o 
   8   5   5      460.80      440.14     12.53 o 
   9   5   5       34.42       37.20      6.99 o 
  10   5   5       61.77       60.79      7.85 o 
  11   5   5      625.43      597.16     18.12 o 
  12   5   5      605.46      599.15     19.21 o 
 -12   6   5      161.95      155.86     19.08 o 
 -11   6   5     3584.79     3442.06     61.79 o 
 -10   6   5      607.28      616.46     17.47 o 
  -9   6   5     1001.07     1056.69     24.49 o 
  -8   6   5     3474.49     3516.92     58.77 o 
  -7   6   5      524.99      539.10     15.96 o 
  -6   6   5      296.49      279.27     11.75 o 
  -5   6   5     5573.58     5374.16     59.09 o 
  -4   6   5     1639.23     1820.26     23.29 o 
  -3   6   5     3848.50     4133.89     44.90 o 
  -2   6   5     1674.51     1556.32     20.37 o 
  -1   6   5     3358.68     3423.52     30.49 o 
   0   6   5     1346.38     1360.79     15.23 o 
   1   6   5    20346.47    20563.24    341.93 o 
   2   6   5    11685.86    12134.23    159.13 o 
   3   6   5       76.03       76.66      6.70 o 
   4   6   5      670.34      563.31     12.59 o 
   5   6   5     3273.63     3298.32     38.08 o 
   6   6   5     5929.47     5769.82     50.84 o 
   7   6   5     4700.12     4731.48     49.19 o 
   8   6   5     3043.44     2965.55     32.80 o 
   9   6   5      113.18      127.29      9.33 o 
  10   6   5        4.82       -8.61      6.54 o 
  11   6   5     2475.37     2561.89     37.01 o 
  12   6   5      203.24      212.50     13.80 o 
 -12   7   5      831.39      889.77     31.99 o 
 -11   7   5      125.83      115.22     15.51 o 
 -10   7   5     8906.25     8854.12     88.65 o 
  -9   7   5       37.56       46.78      9.21 o 
  -8   7   5       66.93       84.39      9.62 o 
  -7   7   5      192.74      190.26     12.58 o 
  -6   7   5     4566.18     4540.13     53.61 o 
  -5   7   5      425.58      493.27     16.69 o 
  -4   7   5     4423.41     4230.25     48.56 o 
  -3   7   5     3259.53     3239.61     34.56 o 
  -2   7   5     4064.89     4040.14     41.23 o 
  -1   7   5     1050.20     1296.44     18.10 o 
   0   7   5    19526.36    19148.32    372.06 o 
   1   7   5     2981.20     3174.85     53.93 o 
   2   7   5     6137.17     6051.14     86.93 o 
   3   7   5     1835.02     1933.26     64.02 o 
   4   7   5      153.47      164.91      8.96 o 
   5   7   5     1123.41     1190.16     17.62 o 
   6   7   5    11387.58    11278.41     97.21 o 
   7   7   5     1756.91     1717.44     28.93 o 
   8   7   5     1308.55     1371.37     23.02 o 
   9   7   5     1490.42     1556.50     25.62 o 
  10   7   5      324.89      305.97     13.92 o 
  11   7   5      221.44      222.06     14.49 o 
  12   7   5     3142.18     3253.90     50.14 o 
 -12   8   5      449.01      393.10     23.80 o 
 -11   8   5      171.10      173.73     14.50 o 
 -10   8   5      339.08      285.42     15.13 o 
  -9   8   5     3332.14     3326.13     55.84 o 
  -8   8   5      144.92      158.56     11.52 o 
  -7   8   5     2602.17     2421.90     36.08 o 
  -6   8   5     1238.27     1142.35     18.39 o 
  -5   8   5     1010.34      971.90     16.50 o 
  -4   8   5     4903.82     4828.89     54.66 o 
  -3   8   5      408.62      309.64     11.49 o 
  -2   8   5      518.88      420.39     11.19 o 
  -1   8   5      652.09      622.74     14.75 o 
   0   8   5      356.50      360.33      9.13 o 
   1   8   5     9378.43     8721.98    370.54 o 
   2   8   5      631.33      626.59     16.62 o 
   3   8   5       68.44      105.16      6.05 o 
   4   8   5     2040.51     1932.60     22.25 o 
   5   8   5      109.23      111.94      8.27 o 
   6   8   5      603.24      578.60     13.39 o 
   7   8   5     1913.48     1937.19     34.58 o 
   8   8   5     3674.87     3703.90     47.63 o 
   9   8   5     2427.46     2524.88     38.70 o 
  10   8   5      628.49      693.99     18.45 o 
  11   8   5      496.15      506.04     17.35 o 
 -11   9   5      400.14      448.06     17.70 o 
 -10   9   5      104.20       92.12     12.24 o 
  -9   9   5     1510.09     1531.85     30.08 o 
  -8   9   5      315.21      257.09     13.76 o 
  -7   9   5     7225.93     7241.13     80.82 o 
  -6   9   5     3568.76     3425.31     45.06 o 
  -5   9   5      668.50      663.56     14.20 o 
  -4   9   5        7.71       -7.36      4.90 o 
  -3   9   5      895.84      751.75     14.66 o 
  -2   9   5      145.70      112.35      6.56 o 
  -1   9   5     2367.71     2159.76     25.98 o 
   0   9   5     3970.58     3981.01     47.56 o 
   1   9   5        6.28       12.03      5.23 o 
   2   9   5      737.52      732.31     21.96 o 
   3   9   5     7095.16     7061.52     59.97 o 
   4   9   5     1524.51     1499.86     19.48 o 
   5   9   5      665.51      627.86     12.65 o 
   6   9   5      468.87      424.75     11.86 o 
   7   9   5     1086.79     1079.97     25.62 o 
   8   9   5      462.12      440.81     17.23 o 
   9   9   5     1363.29     1355.46     27.35 o 
  10   9   5      216.74      207.67     13.56 o 
  11   9   5      944.46     1032.66     30.48 o 
 -11  10   5      154.82      144.40     13.90 o 
 -10  10   5        0.58       -9.82      9.11 o 
  -9  10   5      394.47      384.12     18.11 o 
  -8  10   5     1471.19     1509.78     29.58 o 
  -7  10   5      195.18      194.00     12.61 o 
  -6  10   5       49.22       38.84      8.42 o 
  -5  10   5     1377.91     1346.21     23.54 o 
  -4  10   5      315.14      317.49     12.14 o 
  -3  10   5      240.49      253.06     10.81 o 
  -2  10   5     1660.28     1525.35     21.79 o 
  -1  10   5      294.32      272.18     13.14 o 
   0  10   5      836.69      819.78     15.43 o 
   1  10   5       83.92       66.90      6.67 o 
   2  10   5     2857.46     2886.86     37.15 o 
   3  10   5      373.99      392.03     10.79 o 
   4  10   5       45.71       43.89      6.35 o 
   5  10   5     2107.11     2006.64     24.26 o 
   6  10   5      558.33      584.04     23.42 o 
   7  10   5      385.75      337.04     20.25 o 
   8  10   5      437.83      436.48     25.06 o 
   9  10   5      956.60      916.47     23.15 o 
  10  10   5      203.62      217.97     27.88 o 
  11  10   5       32.76       19.44     12.77 o 
 -10  11   5        6.94       -1.91     14.24 o 
  -9  11   5     3066.45     2962.77     45.90 o 
  -8  11   5      257.63      264.37     14.99 o 
  -7  11   5      286.54      323.98     29.63 o 
  -6  11   5     1189.81     1135.24     28.40 o 
  -5  11   5      369.18      398.97     14.18 o 
  -4  11   5        7.42        0.98      6.58 o 
  -3  11   5      188.03      172.30      8.47 o 
  -2  11   5       34.05       32.81      5.54 o 
  -1  11   5      633.75      654.17     13.33 o 
   0  11   5     1120.63     1032.21     16.37 o 
   1  11   5      553.52      544.77     13.89 o 
   2  11   5     2918.48     2905.49     38.04 o 
   3  11   5      218.49      232.27      9.06 o 
   4  11   5       89.41      100.52      7.24 o 
   5  11   5       77.84       77.75      6.89 o 
   6  11   5      234.57      200.47     13.32 o 
   7  11   5       65.28       26.65      9.95 o 
   8  11   5        3.51        0.63      9.88 o 
   9  11   5      323.28      329.23     19.49 o 
  10  11   5       41.75       42.96     13.29 o 
 -10  12   5      321.51      332.36     17.98 o 
  -9  12   5      176.81      179.52     16.57 o 
  -8  12   5      508.04      570.06     23.47 o 
  -7  12   5      228.72      234.39     16.51 o 
  -6  12   5     3664.86     3590.60     57.25 o 
  -5  12   5       97.31      118.32     10.12 o 
  -4  12   5      398.09      441.59     15.02 o 
  -3  12   5      418.15      428.17     14.79 o 
  -2  12   5     1991.67     2002.68     25.34 o 
  -1  12   5        8.01       15.40      5.72 o 
   0  12   5      833.01      787.75     14.95 o 
   1  12   5      153.43      149.66      9.91 o 
   2  12   5        4.01       -1.06      5.02 o 
   3  12   5      232.82      219.45      9.24 o 
   4  12   5     1569.12     1516.89     21.44 o 
   5  12   5      618.79      591.74     13.68 o 
   6  12   5      122.49      114.97     12.06 o 
   7  12   5      196.50      206.60     19.77 o 
   8  12   5      625.05      549.12     40.26 o 
   9  12   5      683.33      697.55     51.41 o 
  -9  13   5      114.39      122.12     15.48 o 
  -8  13   5       70.25       80.26     17.45 o 
  -7  13   5     1682.80     1789.51     46.04 o 
  -6  13   5        1.77       -4.68      9.94 o 
  -5  13   5       47.79       47.74     11.12 o 
  -4  13   5     6443.21     6449.81     72.79 o 
  -3  13   5       52.95       50.13      7.86 o 
  -2  13   5     1230.95     1219.88     19.75 o 
  -1  13   5     1020.00     1118.25     18.50 o 
   0  13   5     3394.40     3355.76     35.73 o 
   1  13   5     4580.44     4497.13     48.97 o 
   2  13   5     5088.91     4981.48     58.51 o 
   3  13   5     1490.47     1528.07     21.91 o 
   4  13   5      409.22      391.56     12.26 o 
   5  13   5      559.33      573.47     20.77 o 
   6  13   5     2314.36     2215.19     52.27 o 
   7  13   5        0.87       -5.10     12.54 o 
   8  13   5      773.44      823.84     34.09 o 
   9  13   5      421.38      419.96     27.80 o 
  -8  14   5      350.63      302.91     20.29 o 
  -7  14   5        1.55        3.72     10.88 o 
  -6  14   5       45.42       30.64     11.74 o 
  -5  14   5     3121.17     3120.11     53.46 o 
  -4  14   5        0.02       -3.11      6.97 o 
  -3  14   5      206.10      244.09     12.12 o 
  -2  14   5      267.06      297.47     12.71 o 
  -1  14   5     1611.03     1680.86     23.80 o 
   0  14   5      625.63      626.63     14.61 o 
   1  14   5     7763.41     7771.75     76.02 o 
   2  14   5      244.28      246.71     11.49 o 
   3  14   5     1262.47     1353.39     28.46 o 
   4  14   5      454.68      431.98     16.72 o 
   5  14   5     1935.22     1890.53     47.85 o 
   6  14   5      494.89      541.33     27.65 o 
   7  14   5     1105.47     1103.40     38.66 o 
   8  14   5       70.68       54.98     21.55 o 
  -7  15   5     1075.51     1131.21     41.13 o 
  -6  15   5     1190.10     1204.18     32.96 o 
  -5  15   5     1118.09     1038.44     30.07 o 
  -4  15   5     1703.50     1681.57     28.27 o 
  -3  15   5     2299.59     2395.77     34.30 o 
  -2  15   5      389.13      386.13     14.56 o 
  -1  15   5      280.70      315.88     11.96 o 
   0  15   5     3111.23     3041.59     37.58 o 
   1  15   5      872.44      857.91     28.66 o 
   2  15   5      231.12      274.67     16.99 o 
   3  15   5     4250.97     4450.97     57.17 o 
   4  15   5      301.44      285.87     14.81 o 
   5  15   5      246.31      242.70     21.33 o 
   6  15   5     1672.80     1575.46     78.82 o 
   7  15   5      451.57      451.08     28.31 o 
  -6  16   5      640.81      632.73     25.83 o 
  -5  16   5      215.39      231.35     15.85 o 
  -4  16   5      207.97      241.99     15.55 o 
  -3  16   5      576.18      543.09     17.11 o 
  -2  16   5     4821.28     4711.44     54.34 o 
  -1  16   5      327.98      344.10     24.67 o 
   0  16   5      512.96      487.73     17.72 o 
   1  16   5      739.08      685.91     24.49 o 
   2  16   5      220.47      234.20     16.65 o 
   3  16   5      372.42      405.08     20.80 o 
   4  16   5     4447.07     4648.09     94.97 o 
   5  16   5      517.63      543.09     28.90 o 
   6  16   5       31.59       45.10     16.03 o 
  -4  17   5      975.66      991.09     26.66 o 
  -3  17   5     1248.39     1230.89     27.94 o 
  -2  17   5      317.78      312.80     16.14 o 
  -1  17   5     2904.34     2838.55     43.68 o 
   0  17   5       48.50       52.79     10.43 o 
   1  17   5      479.89      513.51     18.90 o 
   2  17   5     2220.89     2236.70     44.43 o 
   3  17   5       24.27       17.46     12.86 o 
   4  17   5       45.11       60.52     16.73 o 
  -2  18   5       52.40       62.27     11.70 o 
  -1  18   5      227.29      204.98     14.63 o 
   0  18   5        6.81       -9.47      9.35 o 
   1  18   5      291.15      269.97     31.43 o 
 -12   0   6       97.30       89.73     34.67 o 
 -10   0   6     2212.59     2146.81     53.37 o 
  -8   0   6      618.38      575.23     14.89 o 
  -6   0   6     1411.54     1452.15     22.64 o 
  -4   0   6    57187.21    60405.42    528.34 o 
  -2   0   6    12484.57    13017.42    139.12 o 
   0   0   6      402.71      370.83     13.20 o 
   2   0   6    11392.71    11278.83    120.84 o 
   4   0   6      735.24      840.40     22.03 o 
   6   0   6       62.63       91.86      8.44 o 
   8   0   6      785.75      824.25     21.99 o 
  10   0   6      705.91      698.79     28.27 o 
  12   0   6      352.44      313.02     20.75 o 
 -13   1   6     2881.74     2905.70     50.94 o 
 -12   1   6     3519.57     3611.73     55.93 o 
 -11   1   6      212.51      247.05     16.50 o 
 -10   1   6       23.13        1.19      9.39 o 
  -9   1   6      115.77      112.91      9.40 o 
  -8   1   6      475.46      465.21     10.67 o 
  -7   1   6      207.92      193.68      7.36 o 
  -6   1   6     9506.15     9675.88     73.16 o 
  -5   1   6    11093.03    11469.47     90.83 o 
  -4   1   6      610.00      617.08      9.93 o 
  -3   1   6     2038.54     2134.47     19.78 o 
  -2   1   6      184.46      234.79      7.12 o 
  -1   1   6     6349.39     6614.04     53.57 o 
   0   1   6      688.20      614.90     10.58 o 
   1   1   6     2052.09     2014.94     24.90 o 
   2   1   6      150.27      192.39      5.27 o 
   3   1   6       37.56       37.67      3.12 o 
   4   1   6       13.57       45.54      3.94 o 
   5   1   6     3103.30     3303.90     30.76 o 
   6   1   6     1187.88     1161.79     16.09 o 
   7   1   6        5.91        7.34      4.93 o 
   8   1   6     1894.06     1823.54     23.57 o 
   9   1   6      870.80      957.57     21.47 o 
  10   1   6      473.35      453.49     15.07 o 
  11   1   6       23.49        7.33      7.23 o 
  12   1   6      112.93       71.62     10.96 o 
 -13   2   6      639.11      617.92     25.63 o 
 -12   2   6     1062.11      984.93     28.20 o 
 -11   2   6     4262.14     4085.32     77.32 o 
 -10   2   6      679.61      619.83     20.84 o 
  -9   2   6     1567.48     1608.51     23.06 o 
  -8   2   6      768.46      735.11     14.81 o 
  -7   2   6     1585.04     1627.35     19.39 o 
  -6   2   6        0.66       -0.92      5.15 o 
  -5   2   6    17393.35    17108.41    142.82 o 
  -4   2   6     3623.26     3799.74     34.63 o 
  -3   2   6      622.57      602.52      9.28 o 
  -2   2   6      366.07      312.18      6.50 o 
  -1   2   6     2980.28     3208.48     25.96 o 
   0   2   6     1806.06     1763.64     20.19 o 
   1   2   6      319.59      170.18      7.78 o 
   2   2   6        5.56       24.49      5.00 o 
   3   2   6     4407.69     4427.32     36.98 o 
   4   2   6     3343.74     3140.15     28.49 o 
   5   2   6     1142.30     1142.46     14.97 o 
   6   2   6     2693.57     2690.27     27.68 o 
   7   2   6     2865.32     2745.72     49.25 o 
   8   2   6       49.66       70.91      8.81 o 
   9   2   6      308.04      337.98     11.99 o 
  10   2   6       85.97       93.51      9.44 o 
  11   2   6     1431.11     1377.05     25.78 o 
  12   2   6       11.12       12.09      8.94 o 
 -13   3   6     2401.57     2462.74     52.27 o 
 -12   3   6       97.49      110.80     14.30 o 
 -11   3   6      390.05      396.35     19.04 o 
 -10   3   6      124.24      136.94     13.09 o 
  -9   3   6     1935.40     1830.91     25.28 o 
  -8   3   6      894.78      913.34     16.72 o 
  -7   3   6     4498.09     4427.32     41.69 o 
  -6   3   6     3411.21     3125.70     35.02 o 
  -5   3   6     1063.24     1130.79     17.53 o 
  -4   3   6      209.16      258.91      8.66 o 
  -3   3   6     4123.25     4034.27     32.78 o 
  -2   3   6        1.01        3.18      2.64 o 
  -1   3   6     3781.50     3379.89     27.97 o 
   0   3   6     6732.08     6434.83     57.50 o 
   1   3   6     1068.97     1043.75     14.50 o 
   2   3   6       17.36       22.07      3.80 o 
   3   3   6    10627.10    10238.43     78.42 o 
   4   3   6     1727.76     1735.22     18.87 o 
   5   3   6      246.69      188.03     10.64 o 
   6   3   6     5386.89     5426.56     57.63 o 
   7   3   6     1176.75     1222.87     28.20 o 
   8   3   6       29.77       18.23     10.04 o 
   9   3   6     2140.30     2118.11     26.64 o 
  10   3   6     1600.60     1515.86     25.82 o 
  11   3   6      380.76      405.48     15.52 o 
  12   3   6      632.78      626.38     19.31 o 
 -12   4   6     1367.56     1288.82     32.11 o 
 -11   4   6      511.34      489.47     20.56 o 
 -10   4   6       60.86       63.98     12.26 o 
  -9   4   6     2933.52     3038.02     35.16 o 
  -8   4   6     4535.68     4566.85     45.68 o 
  -7   4   6        8.89        0.82      5.80 o 
  -6   4   6      758.39      693.60     20.55 o 
  -5   4   6     3449.31     3383.83     40.74 o 
  -4   4   6      899.74     1153.25     18.32 o 
  -3   4   6      275.13      259.19      6.45 o 
  -2   4   6     9029.26     9008.35     61.76 o 
  -1   4   6     2598.18     2893.67     22.77 o 
   0   4   6     3544.87     3222.08     26.60 o 
   1   4   6       27.28       62.95      4.97 o 
   2   4   6    17068.51    16983.34    138.62 o 
   3   4   6     3262.93     3080.00     28.48 o 
   4   4   6     5465.89     5374.83     45.36 o 
   5   4   6     2774.29     2778.05     33.18 o 
   6   4   6     2701.97     2662.76     74.88 o 
   7   4   6     1808.91     1808.31     27.25 o 
   8   4   6    11849.24    11772.32     95.25 o 
   9   4   6      117.29      115.86      9.14 o 
  10   4   6      366.54      397.04     12.90 o 
  11   4   6      801.95      777.73     19.91 o 
  12   4   6       17.58       12.57      9.40 o 
 -12   5   6     1016.85     1060.48     29.49 o 
 -11   5   6       18.51       11.83     10.76 o 
 -10   5   6     1822.33     1837.14     28.21 o 
  -9   5   6      251.23      268.50     12.23 o 
  -8   5   6     3007.03     3080.17     41.92 o 
  -7   5   6     4382.72     4421.39     52.93 o 
  -6   5   6    10172.35    10476.08    105.32 o 
  -5   5   6      989.01     1200.93     20.92 o 
  -4   5   6     6197.20     6158.06     52.67 o 
  -3   5   6     9727.91    10470.64     75.64 o 
  -2   5   6      223.98      234.68      6.51 o 
  -1   5   6       23.41        2.73      2.68 o 
   0   5   6     5807.03     5646.82     46.55 o 
   1   5   6     3908.69     4548.60     43.63 o 
   2   5   6    12581.53    12866.67    121.12 o 
   3   5   6     1032.77     1007.50     13.99 o 
   4   5   6      885.78      911.03     13.37 o 
   5   5   6     4874.72     4912.68     53.21 o 
   6   5   6    14734.47    14824.01    115.09 o 
   7   5   6       93.46      103.66      9.25 o 
   8   5   6     4990.39     4962.72     47.12 o 
   9   5   6      906.29      984.06     18.01 o 
  10   5   6     1789.44     1742.03     25.23 o 
  11   5   6       55.11       43.22      9.92 o 
  12   5   6     1224.95     1176.14     25.49 o 
 -12   6   6      110.92       85.90     15.51 o 
 -11   6   6     1639.74     1702.47     41.24 o 
 -10   6   6        0.91       -6.56      7.61 o 
  -9   6   6      408.43      450.25     16.49 o 
  -8   6   6      163.03      153.29     11.00 o 
  -7   6   6     2319.16     2323.58     34.24 o 
  -6   6   6      126.69      114.34      9.15 o 
  -5   6   6     7243.75     7103.07     74.92 o 
  -4   6   6     1296.36     1360.36     17.22 o 
  -3   6   6       62.36       91.70      7.27 o 
  -2   6   6      151.45      135.58      5.33 o 
  -1   6   6        4.40        6.16      3.45 o 
   0   6   6      104.25       93.23      4.78 o 
   1   6   6    22448.37    23150.62    189.75 o 
   2   6   6       99.35      187.12      8.04 o 
   3   6   6     1963.85     1940.30     23.79 o 
   4   6   6      172.02      208.17      8.18 o 
   5   6   6        6.33        7.71      4.59 o 
   6   6   6      453.81      443.66     13.23 o 
   7   6   6     9936.17     9956.19     82.31 o 
   8   6   6      989.11     1037.40     17.90 o 
   9   6   6     1088.71     1137.31     19.71 o 
  10   6   6      369.12      345.08     13.67 o 
  11   6   6       28.07        9.66      9.88 o 
  12   6   6        1.42       -2.53      9.24 o 
 -12   7   6      368.81      397.21     23.84 o 
 -11   7   6      181.78      173.19     17.48 o 
 -10   7   6       71.08       64.28     10.71 o 
  -9   7   6      228.56      197.71     12.76 o 
  -8   7   6       58.40       67.42     10.05 o 
  -7   7   6      212.62      249.85     12.44 o 
  -6   7   6     3777.00     3677.01     46.24 o 
  -5   7   6     5056.11     5255.54     52.03 o 
  -4   7   6      118.31      136.73      7.71 o 
  -3   7   6       96.54       74.80      5.72 o 
  -2   7   6      161.54      215.02     10.28 o 
  -1   7   6     4763.68     4677.23     40.70 o 
   0   7   6      263.04      338.60      7.77 o 
   1   7   6     1026.69      943.90     15.14 o 
   2   7   6        0.72        6.40      3.57 o 
   3   7   6       66.29       31.79      7.98 o 
   4   7   6      219.25      191.84      8.93 o 
   5   7   6       48.21       39.50      6.31 o 
   6   7   6      204.64      224.36      9.33 o 
   7   7   6      258.77      301.53     12.72 o 
   8   7   6      247.48      242.36     12.26 o 
   9   7   6     2638.41     2603.93     34.94 o 
  10   7   6      204.41      199.89     11.76 o 
  11   7   6      818.67      826.42     23.61 o 
 -11   8   6       49.30       55.56     11.80 o 
 -10   8   6       25.18       16.89      9.40 o 
  -9   8   6     1300.29     1309.52     27.39 o 
  -8   8   6      205.92      220.70     12.99 o 
  -7   8   6       58.84       66.93      9.06 o 
  -6   8   6      506.33      467.56     15.39 o 
  -5   8   6      887.96      906.53     23.02 o 
  -4   8   6     5370.90     5608.65     55.40 o 
  -3   8   6       12.57       17.89      5.74 o 
  -2   8   6     1077.52     1190.36     21.28 o 
  -1   8   6      493.31      433.64     11.22 o 
   0   8   6     4051.80     4187.34     37.38 o 
   1   8   6     1556.61     1556.35     25.88 o 
   2   8   6     1270.69     1232.98     22.72 o 
   3   8   6      777.37      780.24     16.40 o 
   4   8   6     1522.75     1389.13     26.70 o 
   5   8   6       90.49       86.29      7.04 o 
   6   8   6       43.81       59.64      6.59 o 
   7   8   6     1482.32     1445.64     25.82 o 
   8   8   6      415.04      453.67     16.32 o 
   9   8   6     1132.40     1119.87     28.95 o 
  10   8   6      458.17      490.80     18.07 o 
  11   8   6      113.36      130.40     12.92 o 
 -11   9   6      259.23      240.33     18.82 o 
 -10   9   6      424.26      439.62     18.62 o 
  -9   9   6     1558.41     1545.09     30.48 o 
  -8   9   6       51.87       39.40      9.53 o 
  -7   9   6      650.01      689.13     35.01 o 
  -6   9   6     4400.58     4548.98     55.68 o 
  -5   9   6     4336.71     4214.92     51.46 o 
  -4   9   6      230.02      207.27     11.02 o 
  -3   9   6      441.42      390.10     12.26 o 
  -2   9   6      567.66      641.14     14.96 o 
  -1   9   6     1744.98     1759.74     23.88 o 
   0   9   6     1745.40     1724.99     25.21 o 
   1   9   6        1.92        1.98      6.29 o 
   2   9   6     1244.95     1301.07     26.00 o 
   3   9   6     1953.00     1920.18     23.11 o 
   4   9   6       84.64       94.12      6.70 o 
   5   9   6     1576.11     1579.48     20.95 o 
   6   9   6     1502.71     1555.82     22.70 o 
   7   9   6       22.89       30.95      9.37 o 
   8   9   6      191.04      148.26     11.55 o 
   9   9   6      259.93      254.10     14.21 o 
  10   9   6       40.70       41.96     10.43 o 
  11   9   6     1384.52     1494.34     44.73 o 
 -11  10   6       28.04        9.12     10.23 o 
 -10  10   6      108.07      115.63     12.88 o 
  -9  10   6        8.86        2.45      9.23 o 
  -8  10   6     6137.06     6233.54     74.35 o 
  -7  10   6     1690.02     1620.83     30.09 o 
  -6  10   6     1107.34     1166.30     24.20 o 
  -5  10   6     1556.24     1533.81     25.77 o 
  -4  10   6       14.91       10.85      6.45 o 
  -3  10   6      660.42      671.67     17.26 o 
  -2  10   6     3560.53     3502.90     35.85 o 
  -1  10   6        6.52        3.94      4.64 o 
   0  10   6      937.12      869.59     15.83 o 
   1  10   6     1889.79     1875.04     28.73 o 
   2  10   6      992.49      908.39     19.85 o 
   3  10   6     3849.95     3739.29     37.41 o 
   4  10   6     2579.71     2616.23     31.18 o 
   5  10   6      791.12      758.36     14.68 o 
   6  10   6      500.21      428.99     17.52 o 
   7  10   6     1045.76     1032.21     26.20 o 
   8  10   6      319.39      305.46     14.57 o 
   9  10   6      334.37      312.13     17.82 o 
  10  10   6     2673.02     2858.25     50.71 o 
 -10  11   6     2291.17     2340.67     50.09 o 
  -9  11   6       37.95       29.65     10.56 o 
  -8  11   6     1947.43     1852.96     34.11 o 
  -7  11   6     4225.55     4108.24     63.33 o 
  -6  11   6       32.80       26.55     10.18 o 
  -5  11   6      560.99      555.18     16.22 o 
  -4  11   6     2698.13     2655.77     33.94 o 
  -3  11   6     1018.88     1045.68     17.71 o 
  -2  11   6     4448.13     4572.47     47.81 o 
  -1  11   6     7361.31     7323.02     68.94 o 
   0  11   6      209.57      215.63      9.69 o 
   1  11   6      781.42      754.63     16.48 o 
   2  11   6        1.80       -5.61      5.23 o 
   3  11   6     3206.16     3177.17     38.00 o 
   4  11   6      353.89      348.38     11.12 o 
   5  11   6      985.99     1026.98     17.58 o 
   6  11   6      139.74      139.52     12.71 o 
   7  11   6      168.81      137.60     16.12 o 
   8  11   6       22.89       35.91     11.31 o 
   9  11   6     4430.24     4478.93     93.77 o 
  10  11   6      661.55      689.70     44.94 o 
  -9  12   6      491.22      538.64     24.28 o 
  -8  12   6       53.26       44.72     12.69 o 
  -7  12   6        3.57       -4.16     10.20 o 
  -6  12   6     4917.68     4797.41     70.64 o 
  -5  12   6     4810.97     4733.20     57.35 o 
  -4  12   6      326.60      370.86     13.47 o 
  -3  12   6     1372.03     1382.83     22.44 o 
  -2  12   6      466.71      470.69     13.80 o 
  -1  12   6      207.60      189.09      9.22 o 
   0  12   6     5298.49     5295.84     49.73 o 
   1  12   6     3093.06     3081.11     37.33 o 
   2  12   6     1109.93     1116.66     22.65 o 
   3  12   6     1637.60     1682.67     23.21 o 
   4  12   6     2361.44     2360.53     28.63 o 
   5  12   6     2915.57     3017.87     34.17 o 
   6  12   6     3144.62     3062.97     49.65 o 
   7  12   6     4530.25     4352.17     64.04 o 
   8  12   6     3551.85     3421.06     70.90 o 
   9  12   6      198.54      198.40     21.86 o 
  -9  13   6      752.53      771.63     28.70 o 
  -8  13   6      323.11      382.92     21.28 o 
  -7  13   6     1001.67     1022.79     29.93 o 
  -6  13   6     1551.29     1635.40     53.63 o 
  -5  13   6     1979.59     1848.10     34.02 o 
  -4  13   6     1866.88     1870.67     28.77 o 
  -3  13   6     1254.12     1201.56     24.34 o 
  -2  13   6      819.01      782.07     16.21 o 
  -1  13   6     1994.97     1903.93     25.33 o 
   0  13   6     2111.71     2153.28     27.04 o 
   1  13   6      118.51      117.73      9.57 o 
   2  13   6     1237.94     1232.67     24.50 o 
   3  13   6      797.03      760.52     16.07 o 
   4  13   6     4291.74     4217.90     43.23 o 
   5  13   6        7.54        6.96      6.53 o 
   6  13   6      750.64      801.47     31.68 o 
   7  13   6      749.38      765.24     32.30 o 
   8  13   6     1433.40     1469.89     85.55 o 
  -8  14   6       76.69       45.14     13.69 o 
  -7  14   6      315.86      318.90     19.90 o 
  -6  14   6      202.35      218.19     20.25 o 
  -5  14   6      648.11      707.09     22.09 o 
  -4  14   6      302.44      336.50     15.41 o 
  -3  14   6      233.91      236.80     22.57 o 
  -2  14   6     1630.03     1651.58     24.23 o 
  -1  14   6     1391.47     1382.83     23.02 o 
   0  14   6      353.70      383.22     12.35 o 
   1  14   6     1114.93     1095.14     21.48 o 
   2  14   6       76.20       53.85      8.23 o 
   3  14   6       80.65       81.28      8.29 o 
   4  14   6      215.62      237.37     13.67 o 
   5  14   6      154.32      133.54     17.94 o 
   6  14   6      612.67      568.03     28.30 o 
   7  14   6     1418.38     1317.38     78.60 o 
   8  14   6      150.72      155.83     30.65 o 
  -7  15   6       26.95        4.76     12.02 o 
  -6  15   6      120.59      141.80     16.53 o 
  -5  15   6       31.99       27.65     11.56 o 
  -4  15   6      913.01      848.37     34.23 o 
  -3  15   6      107.80      112.67     13.21 o 
  -2  15   6     1167.59     1173.93     23.07 o 
  -1  15   6     3485.84     3243.82     37.15 o 
   0  15   6       15.14       17.42      6.91 o 
   1  15   6       26.99       15.30      6.88 o 
   2  15   6     1907.83     1911.14     44.14 o 
   3  15   6      641.89      645.04     20.23 o 
   4  15   6       14.10       18.42      9.49 o 
   5  15   6      184.63      168.38     19.82 o 
   6  15   6     1637.57     1613.11     47.04 o 
   7  15   6       45.73       40.42     17.44 o 
  -6  16   6       54.82       40.22     11.91 o 
  -5  16   6      566.04      579.58     24.51 o 
  -4  16   6      650.48      641.17     21.89 o 
  -3  16   6      762.61      742.82     19.76 o 
  -2  16   6      292.47      382.13     15.32 o 
  -1  16   6     2658.40     2652.47     33.37 o 
   0  16   6      318.97      305.96     15.76 o 
   1  16   6      257.98      290.31     18.26 o 
   2  16   6      495.55      468.15     37.75 o 
   3  16   6      785.17      807.00     31.89 o 
   4  16   6     1039.91     1222.29     38.98 o 
   5  16   6     2726.70     2716.84    149.42 o 
  -4  17   6      199.36      238.47     16.26 o 
  -3  17   6     2340.22     2336.07     61.03 o 
  -2  17   6       48.19       35.64     13.41 o 
  -1  17   6       10.16      -11.13     12.04 o 
   0  17   6       48.58       27.54     12.46 o 
   1  17   6       28.37        6.17     11.71 o 
   2  17   6      191.54      144.13     13.36 o 
   3  17   6     2362.55     2495.23     41.71 o 
   4  17   6      104.26       60.77     19.32 o 
 -13   0   7      211.29      206.03     44.37 o 
 -11   0   7     6408.39     6144.26    188.94 o 
  -9   0   7      679.25      644.93     28.88 o 
  -7   0   7     3296.97     3520.25     43.28 o 
  -5   0   7    26967.10    27585.26    252.68 o 
  -3   0   7      103.46       77.41      6.68 o 
  -1   0   7     4202.71     4405.25     67.04 o 
   1   0   7     4021.99     3672.40     43.84 o 
   3   0   7        5.17       11.77      4.97 o 
   5   0   7     1431.00     1279.54     27.67 o 
   7   0   7     3018.16     3069.64     45.03 o 
   9   0   7      147.75      149.52     12.83 o 
  11   0   7     2086.12     2185.99     51.03 o 
 -13   1   7      987.68     1046.89     34.20 o 
 -12   1   7      224.70      229.35     20.28 o 
 -11   1   7      121.20      130.23     13.89 o 
 -10   1   7     1650.52     1537.92     35.79 o 
  -9   1   7      210.22      188.99     10.89 o 
  -8   1   7       81.93       89.56      6.67 o 
  -7   1   7     6491.94     6451.16     53.04 o 
  -6   1   7      454.88      384.92      9.99 o 
  -5   1   7      452.32      510.83     13.92 o 
  -4   1   7     1849.00     1677.12     17.87 o 
  -3   1   7     6446.23     6528.18     50.37 o 
  -2   1   7     1225.39     1315.09     14.32 o 
  -1   1   7      456.45      400.22      9.29 o 
   0   1   7     8164.72     8416.78     82.82 o 
   1   1   7       52.29       64.28      6.68 o 
   2   1   7     7677.65     7508.02     59.25 o 
   3   1   7    11827.32    11820.21     89.71 o 
   4   1   7     1736.83     1741.37     18.39 o 
   5   1   7       44.09       54.14      4.79 o 
   6   1   7      191.50      133.41      6.53 o 
   7   1   7      476.44      446.18     11.25 o 
   8   1   7     4237.38     4237.58     41.60 o 
   9   1   7     1511.26     1511.73     22.39 o 
  10   1   7      746.78      766.87     17.04 o 
  11   1   7        3.63      -10.41      6.94 o 
  12   1   7     1758.17     1774.94     30.89 o 
 -12   2   7      780.34      775.59     25.88 o 
 -11   2   7        0.75        3.83     13.81 o 
 -10   2   7     2656.29     2681.72     43.51 o 
  -9   2   7     1643.57     1636.86     23.64 o 
  -8   2   7       47.23       47.68      6.91 o 
  -7   2   7      530.63      542.52     11.60 o 
  -6   2   7     4345.28     4455.44     45.86 o 
  -5   2   7     2762.20     2944.56     32.79 o 
  -4   2   7     1233.93     1144.65     14.31 o 
  -3   2   7     3537.99     3898.89     30.79 o 
  -2   2   7     4095.74     4096.64     33.25 o 
  -1   2   7       59.11      100.24      4.18 o 
   0   2   7     5568.79     5438.02     50.61 o 
   1   2   7      800.57      806.77     13.14 o 
   2   2   7     7292.36     7395.72     65.53 o 
   3   2   7     1492.89     1474.29     15.81 o 
   4   2   7     2183.53     2254.00     22.74 o 
   5   2   7      314.24      279.35      7.99 o 
   6   2   7     1804.16     1829.73     21.41 o 
   7   2   7     3199.04     3182.83     32.63 o 
   8   2   7      408.52      397.88     11.72 o 
   9   2   7      268.51      322.10     11.33 o 
  10   2   7     2562.76     2480.27     34.20 o 
  11   2   7        0.42       -2.08      6.67 o 
  12   2   7      533.92      519.03     16.22 o 
 -12   3   7     3307.65     3234.38     52.94 o 
 -11   3   7      933.03      915.79     26.41 o 
 -10   3   7       32.85       36.10     10.80 o 
  -9   3   7       22.39       23.83      6.96 o 
  -8   3   7      456.40      413.87     14.69 o 
  -7   3   7      629.12      683.34     15.48 o 
  -6   3   7     8753.68     9087.83     82.59 o 
  -5   3   7     3266.75     3512.67     37.67 o 
  -4   3   7      153.00      162.84      5.98 o 
  -3   3   7      827.20      833.63     10.84 o 
  -2   3   7     2199.03     2118.65     18.78 o 
  -1   3   7     1683.15     1657.08     15.82 o 
   0   3   7      133.73       89.97      6.44 o 
   1   3   7     7216.02     7846.59     70.02 o 
   2   3   7       30.23       26.77      4.16 o 
   3   3   7     4728.73     4703.21     39.29 o 
   4   3   7     1568.05     1427.67     16.69 o 
   5   3   7      768.88      741.21     12.12 o 
   6   3   7     1213.07     1283.28     20.25 o 
   7   3   7      141.36      146.22      7.58 o 
   8   3   7      633.13      568.88     23.80 o 
   9   3   7      145.96      178.59     10.42 o 
  10   3   7     2273.00     2234.96     64.51 o 
  11   3   7      481.70      431.56     17.44 o 
  12   3   7        7.10       -1.75      8.25 o 
 -12   4   7      294.13      293.96     18.74 o 
 -11   4   7     1552.74     1593.34     36.86 o 
 -10   4   7      119.33      148.35     14.37 o 
  -9   4   7      164.19      147.38      9.50 o 
  -8   4   7     1676.48     1635.49     25.32 o 
  -7   4   7        8.13        7.71      6.92 o 
  -6   4   7        4.52       10.81      6.45 o 
  -5   4   7     8994.43     9244.70     83.07 o 
  -4   4   7      141.00      139.22      9.18 o 
  -3   4   7      687.40      592.43      9.07 o 
  -2   4   7       44.96       72.53      4.02 o 
  -1   4   7     1415.68     1317.94     12.91 o 
   0   4   7      723.76      741.20     11.64 o 
   1   4   7     7502.52     7312.28     73.07 o 
   2   4   7     1897.26     1938.76     22.74 o 
   3   4   7    10301.55    10568.75     82.57 o 
   4   4   7     5787.89     6094.92     56.47 o 
   5   4   7     6577.31     6623.09     59.77 o 
   6   4   7     3592.91     3741.16     38.87 o 
   7   4   7      923.79      923.25     19.02 o 
   8   4   7     1601.68     1643.49     27.32 o 
   9   4   7      334.10      294.17     11.03 o 
  10   4   7       11.30        3.27      6.94 o 
  11   4   7     1114.79     1157.30     24.15 o 
  12   4   7       34.36       13.82      9.61 o 
 -12   5   7     2836.76     2835.65     57.33 o 
 -11   5   7       37.38       11.87     12.79 o 
 -10   5   7      696.99      654.03     18.09 o 
  -9   5   7      273.24      283.63     15.17 o 
  -8   5   7     1162.36     1160.80     23.63 o 
  -7   5   7     4630.24     4561.31     54.80 o 
  -6   5   7       42.06       60.88      7.92 o 
  -5   5   7     1133.06     1135.84     16.63 o 
  -4   5   7     1065.24     1016.24     14.88 o 
  -3   5   7     6470.92     6431.11     46.93 o 
  -2   5   7        1.24        0.41      2.79 o 
  -1   5   7      187.22      226.10      6.01 o 
   0   5   7     1261.80     1399.21     16.55 o 
   1   5   7     4636.65     4944.43     47.72 o 
   2   5   7       24.16       26.85      4.90 o 
   3   5   7     5493.20     5142.94     41.32 o 
   4   5   7     1970.59     1984.47     20.51 o 
   5   5   7      262.33      276.50      9.47 o 
   6   5   7      261.03      274.22     10.96 o 
   7   5   7     5056.77     5041.05     46.52 o 
   8   5   7     1844.01     1877.30     26.93 o 
   9   5   7     1631.91     1536.25     24.60 o 
  10   5   7      281.88      317.00     12.20 o 
  11   5   7      626.73      625.56     18.74 o 
  12   5   7      590.80      595.85     35.69 o 
 -12   6   7        4.55        0.60     13.03 o 
 -11   6   7      432.85      432.87     23.22 o 
 -10   6   7      970.85      953.60     21.84 o 
  -9   6   7     3229.04     3127.74     50.27 o 
  -8   6   7      415.79      372.00     14.94 o 
  -7   6   7      915.50      850.37     19.91 o 
  -6   6   7      340.76      355.99     14.61 o 
  -5   6   7      334.72      342.94      9.84 o 
  -4   6   7     3157.46     3082.75     30.87 o 
  -3   6   7       64.18       46.14      4.77 o 
  -2   6   7      139.66      135.40      5.84 o 
  -1   6   7     2062.17     2145.28     22.38 o 
   0   6   7     1516.36     1504.17     20.87 o 
   1   6   7     3593.93     3503.52     31.99 o 
   2   6   7      542.01      345.60      9.95 o 
   3   6   7       22.54       14.39      4.49 o 
   4   6   7       57.92       64.48      5.02 o 
   5   6   7     2017.82     2053.89     26.06 o 
   6   6   7     1299.07     1287.27     22.19 o 
   7   6   7     4823.61     4815.46     55.30 o 
   8   6   7     3692.94     3745.30     54.59 o 
   9   6   7      848.87      809.95     17.62 o 
  10   6   7       39.20       19.70      7.63 o 
  11   6   7     1511.30     1503.76     40.78 o 
 -11   7   7      633.38      699.65     28.03 o 
 -10   7   7     2148.69     2082.96     36.03 o 
  -9   7   7      105.08       94.90     13.96 o 
  -8   7   7     2106.87     2229.77     35.40 o 
  -7   7   7      502.61      500.09     16.37 o 
  -6   7   7     2040.60     2037.75     31.41 o 
  -5   7   7     1895.61     1771.62     27.94 o 
  -4   7   7     8349.65     8335.19     69.48 o 
  -3   7   7      760.66      863.85     14.15 o 
  -2   7   7        8.85        7.32      3.71 o 
  -1   7   7      805.74      733.47     11.63 o 
   0   7   7     6832.57     6760.20     56.06 o 
   1   7   7     1804.23     1940.81     20.97 o 
   2   7   7     3446.04     3210.72     51.38 o 
   3   7   7     1406.90     1407.17     18.64 o 
   4   7   7      461.69      436.89     10.74 o 
   5   7   7      848.42      841.88     20.95 o 
   6   7   7     2526.57     2548.23     34.39 o 
   7   7   7       19.37       13.47      7.38 o 
   8   7   7     3904.32     3768.19     48.31 o 
   9   7   7      423.37      437.03     16.56 o 
  10   7   7     1195.64     1203.55     26.55 o 
  11   7   7      925.35      893.70     29.65 o 
 -11   8   7     2568.16     2568.44     66.85 o 
 -10   8   7       14.94       -2.78      9.25 o 
  -9   8   7     1163.10     1120.03     25.62 o 
  -8   8   7     6252.03     6279.33     73.50 o 
  -7   8   7      399.52      366.45     14.95 o 
  -6   8   7      825.51      828.60     19.85 o 
  -5   8   7     5848.71     5968.65     66.76 o 
  -4   8   7     5540.75     5647.25     56.13 o 
  -3   8   7       20.35       18.14      5.90 o 
  -2   8   7     5062.85     4983.05     50.73 o 
  -1   8   7        3.20        2.77      3.81 o 
   0   8   7     1866.58     1949.10     21.45 o 
   1   8   7     9152.53     9135.17     73.52 o 
   2   8   7     4569.61     4341.49     83.08 o 
   3   8   7      384.06      396.12     10.43 o 
   4   8   7      304.30      315.20     12.82 o 
   5   8   7     2004.91     1974.23     28.97 o 
   6   8   7      310.08      298.11      9.86 o 
   7   8   7     4004.33     4039.43     50.03 o 
   8   8   7     3760.07     3740.27     48.73 o 
   9   8   7      152.82      132.71     14.17 o 
  10   8   7       31.23       24.75     11.78 o 
  11   8   7       32.50       39.20     15.26 o 
 -11   9   7        9.53       14.92     10.40 o 
 -10   9   7       22.05        5.86      9.43 o 
  -9   9   7      667.00      646.67     20.76 o 
  -8   9   7     2650.13     2579.95     44.08 o 
  -7   9   7     1911.44     1899.07     32.45 o 
  -6   9   7      251.70      305.56     13.76 o 
  -5   9   7      885.75      933.53     21.82 o 
  -4   9   7        6.06        7.51      8.83 o 
  -3   9   7     3870.03     3782.80     42.52 o 
  -2   9   7     2004.98     1930.63     26.49 o 
  -1   9   7     3079.67     3092.35     35.49 o 
   0   9   7     1648.67     1705.39     23.45 o 
   1   9   7       60.82       57.97      5.43 o 
   2   9   7     4278.18     4111.93     76.85 o 
   3   9   7     3073.87     3062.54     34.34 o 
   4   9   7      396.80      385.48     13.38 o 
   5   9   7      156.07      131.62      7.92 o 
   6   9   7      353.60      331.17     11.75 o 
   7   9   7       51.21       19.33      9.87 o 
   8   9   7     4523.52     4400.54     63.99 o 
   9   9   7     1980.86     2059.59     43.71 o 
  10   9   7        9.56       13.07     11.55 o 
 -10  10   7        2.72      -13.72      9.15 o 
  -9  10   7        4.42       -6.99      8.96 o 
  -8  10   7        3.47       -7.41      8.62 o 
  -7  10   7     5663.02     5495.69     66.79 o 
  -6  10   7      878.56      833.57     20.81 o 
  -5  10   7       62.58       78.69      8.50 o 
  -4  10   7     2963.01     2842.40     36.30 o 
  -3  10   7      366.91      366.82     15.94 o 
  -2  10   7      651.91      612.32     15.14 o 
  -1  10   7     5543.38     5343.05     54.47 o 
   0  10   7     1787.61     1709.76     62.30 o 
   1  10   7      504.03      448.09     12.38 o 
   2  10   7      992.40      903.74     34.52 o 
   3  10   7     3847.93     3720.73     34.50 o 
   4  10   7      369.48      386.57     11.64 o 
   5  10   7      657.71      693.38     14.68 o 
   6  10   7      437.53      392.98     17.40 o 
   7  10   7      272.62      275.08     22.98 o 
   8  10   7     1209.78     1150.85     29.48 o 
   9  10   7      184.82      204.41     19.68 o 
  10  10   7      101.52      119.43     14.93 o 
 -10  11   7       76.46       84.05     12.64 o 
  -9  11   7     2695.22     2765.83     44.65 o 
  -8  11   7     2159.59     2195.90     37.86 o 
  -7  11   7      303.42      268.76     30.73 o 
  -6  11   7     1369.33     1343.18     31.85 o 
  -5  11   7        0.86       -6.19      6.92 o 
  -4  11   7      691.88      721.81     15.52 o 
  -3  11   7       13.67       13.82      6.07 o 
  -2  11   7     4221.37     4160.53     41.95 o 
  -1  11   7      118.20      116.05      8.06 o 
   0  11   7     4827.69     4636.69     48.28 o 
   1  11   7     2349.26     2291.97     38.13 o 
   2  11   7      323.04      304.56     19.87 o 
   3  11   7       75.27       70.64      6.46 o 
   4  11   7    10318.42    10090.81     85.05 o 
   5  11   7       20.91       22.56      6.53 o 
   6  11   7     1773.97     1782.17     58.01 o 
   7  11   7      710.00      687.41     33.07 o 
   8  11   7      488.50      463.68     20.76 o 
   9  11   7      264.89      243.05     17.57 o 
  -9  12   7      103.36      158.85     16.68 o 
  -8  12   7      662.82      607.95     26.66 o 
  -7  12   7       18.81        7.77     10.88 o 
  -6  12   7      532.90      544.64     22.14 o 
  -5  12   7     2332.92     2246.80     32.05 o 
  -4  12   7      509.19      510.44     17.47 o 
  -3  12   7     1717.18     1702.62     24.14 o 
  -2  12   7      762.68      741.25     15.65 o 
  -1  12   7     2119.08     2144.54     29.18 o 
   0  12   7     3956.71     3869.19     39.81 o 
   1  12   7     1295.14     1252.21     21.55 o 
   2  12   7      504.79      473.32     15.67 o 
   3  12   7     4704.79     4581.84     45.77 o 
   4  12   7     1311.81     1327.10     21.00 o 
   5  12   7      198.04      220.30     10.40 o 
   6  12   7      749.92      784.21     24.26 o 
   7  12   7        0.55        6.08     10.17 o 
   8  12   7      167.35      184.07     20.91 o 
   9  12   7      333.24      389.99     32.61 o 
  -8  13   7      154.99      172.17     16.91 o 
  -7  13   7      801.03      763.82     43.71 o 
  -6  13   7      130.52      114.94     14.09 o 
  -5  13   7       65.06       70.45     11.10 o 
  -4  13   7     1587.72     1609.60     26.79 o 
  -3  13   7      619.80      624.63     15.25 o 
  -2  13   7      342.36      334.39     15.53 o 
  -1  13   7      126.91      127.86     10.67 o 
   0  13   7     2505.89     2689.94     31.65 o 
   1  13   7     1139.38     1140.07     19.09 o 
   2  13   7     1379.53     1374.09     24.31 o 
   3  13   7     1292.55     1213.63     20.56 o 
   4  13   7       70.49       61.64      8.03 o 
   5  13   7        5.08       -2.13      7.33 o 
   6  13   7     1087.84     1117.90     37.22 o 
   7  13   7       85.45       57.47     17.88 o 
   8  13   7        0.25       -1.89     15.02 o 
  -7  14   7      145.60      144.81     16.02 o 
  -6  14   7       21.91        6.36      9.60 o 
  -5  14   7     2241.45     2327.88     40.24 o 
  -4  14   7      224.19      220.04     16.15 o 
  -3  14   7     1998.41     1909.95     29.32 o 
  -2  14   7      135.42      145.44     12.07 o 
  -1  14   7     1055.15     1211.10     21.41 o 
   0  14   7       72.17       75.88      8.11 o 
   1  14   7     2768.20     2699.06     44.73 o 
   2  14   7      879.07      834.74     19.36 o 
   3  14   7      275.39      339.14     12.60 o 
   4  14   7        0.94        2.24      6.76 o 
   5  14   7     2438.29     2345.38     55.30 o 
   6  14   7       30.04       45.33     15.95 o 
   7  14   7     1339.49     1417.42     44.57 o 
  -6  15   7      446.82      466.66     20.91 o 
  -5  15   7      282.69      237.82     20.13 o 
  -4  15   7     1274.04     1296.56     31.70 o 
  -3  15   7      570.23      594.69     18.43 o 
  -2  15   7       32.11       22.96      7.57 o 
  -1  15   7       16.97       13.20      8.66 o 
   0  15   7     1082.10     1064.00     22.57 o 
   1  15   7      487.38      445.30     15.87 o 
   2  15   7      784.80      871.02     18.44 o 
   3  15   7      202.13      208.04     14.07 o 
   4  15   7     1502.25     1594.37     35.64 o 
   5  15   7      948.27     1004.14     36.85 o 
   6  15   7      548.62      582.58     30.32 o 
  -5  16   7      405.33      385.18     35.04 o 
  -4  16   7     1357.77     1324.55    108.14 o 
  -3  16   7      173.75      123.72     13.52 o 
  -2  16   7     1739.55     1761.30     34.28 o 
  -1  16   7       13.14       22.12      9.08 o 
   0  16   7        4.79       -8.02      9.42 o 
   1  16   7       67.09       83.49     14.01 o 
   2  16   7      936.18      909.10     24.39 o 
   3  16   7       19.24        0.36      9.73 o 
   4  16   7     2982.10     3058.33     54.38 o 
   5  16   7       77.59       74.42     18.00 o 
  -3  17   7      645.04      658.92     27.95 o 
  -2  17   7      324.30      383.76     37.71 o 
  -1  17   7      105.25      121.72     15.75 o 
   0  17   7      946.58      998.73     30.60 o 
   1  17   7       10.32       10.97     12.15 o 
   2  17   7        6.54       -5.43      9.83 o 
   3  17   7      125.54      142.49     14.03 o 
 -12   0   8      874.23      872.72     38.32 o 
 -10   0   8     4516.06     4586.66    107.19 o 
  -8   0   8     1010.56      944.77     38.40 o 
  -6   0   8     1050.31     1054.11     20.22 o 
  -4   0   8    10892.70    10955.60    107.42 o 
  -2   0   8     3196.93     2929.52     50.60 o 
   0   0   8     1616.82     1590.80     32.20 o 
   2   0   8     6057.29     6183.94     71.05 o 
   4   0   8      501.28      482.56     20.01 o 
   6   0   8     5675.94     5167.90     64.62 o 
   8   0   8     2082.73     2276.20     38.41 o 
  10   0   8     2024.89     1991.34     38.82 o 
  12   0   8     2135.64     2330.19     46.44 o 
 -12   1   8     1206.84     1268.79     31.97 o 
 -11   1   8       35.39       45.20     12.02 o 
 -10   1   8      616.51      578.57     20.88 o 
  -9   1   8      571.39      661.20     17.84 o 
  -8   1   8       88.15       98.13      7.16 o 
  -7   1   8      884.36      799.57     14.05 o 
  -6   1   8      294.56      275.26      9.62 o 
  -5   1   8        1.83        5.90      4.15 o 
  -4   1   8      232.76      180.40     12.72 o 
  -3   1   8     4429.92     4192.08     35.28 o 
  -2   1   8     4862.27     5044.82     53.25 o 
  -1   1   8     1048.14     1206.25     19.20 o 
   0   1   8     1111.48     1016.25     20.19 o 
   1   1   8      226.70      327.89     10.13 o 
   2   1   8     4068.24     3928.73     34.07 o 
   3   1   8     4922.64     4904.20     45.18 o 
   4   1   8     7355.93     7219.92     62.86 o 
   5   1   8     8106.83     7942.74     64.05 o 
   6   1   8     1359.74     1333.79     17.76 o 
   7   1   8      256.87      244.56      8.92 o 
   8   1   8      255.19      281.84     10.10 o 
   9   1   8       46.38       64.10      7.44 o 
  10   1   8     1446.60     1427.67     22.92 o 
  11   1   8      126.19      149.46     10.57 o 
  12   1   8     1176.37     1229.55     25.82 o 
 -12   2   8      201.52      212.66     16.99 o 
 -11   2   8     4196.84     4299.61     64.80 o 
 -10   2   8      283.94      263.90     16.05 o 
  -9   2   8      574.37      591.74     15.05 o 
  -8   2   8       58.43       88.40      7.22 o 
  -7   2   8       10.25       -0.08      5.33 o 
  -6   2   8     3816.97     3764.49     40.92 o 
  -5   2   8    11279.28    11464.78    100.37 o 
  -4   2   8      295.58      300.26      7.68 o 
  -3   2   8     1229.80     1230.71     14.82 o 
  -2   2   8     1780.50     2148.84     20.52 o 
  -1   2   8    16119.56    16486.82    126.65 o 
   0   2   8     1183.49     1216.39     17.41 o 
   1   2   8     4989.15     4583.89     50.19 o 
   2   2   8      347.84      434.31     14.64 o 
   3   2   8      574.35      642.52     12.43 o 
   4   2   8     4778.32     5158.76     43.93 o 
   5   2   8    15054.85    14804.94    122.23 o 
   6   2   8     2832.61     2875.78     29.28 o 
   7   2   8       79.73       85.85      6.71 o 
   8   2   8      285.26      280.77     10.81 o 
   9   2   8      884.01      921.37     17.52 o 
  10   2   8     1646.64     1710.77     25.31 o 
  11   2   8     4828.61     4893.67     50.97 o 
  12   2   8      271.44      275.98     14.45 o 
 -12   3   8      479.25      555.69     23.13 o 
 -11   3   8       91.00       76.22     12.88 o 
 -10   3   8     2781.65     2561.65     44.65 o 
  -9   3   8     1222.32     1181.27     20.58 o 
  -8   3   8     3137.77     3153.80     35.57 o 
  -7   3   8      123.28      139.59      9.19 o 
  -6   3   8     1494.71     1577.81     25.90 o 
  -5   3   8     4685.84     5091.90     46.64 o 
  -4   3   8       63.44       89.87      5.13 o 
  -3   3   8     7145.99     6983.57     50.74 o 
  -2   3   8     2392.18     2455.83     21.45 o 
  -1   3   8     4404.90     4663.90     36.77 o 
   0   3   8     5909.65     6099.89     57.01 o 
   1   3   8     2696.81     2934.66     33.37 o 
   2   3   8      385.76      330.14      9.96 o 
   3   3   8    10575.39    10476.21    100.94 o 
   4   3   8    10875.33    11227.13     87.20 o 
   5   3   8      873.77      904.75     14.75 o 
   6   3   8      206.80      225.56      8.08 o 
   7   3   8       73.98       92.87      6.96 o 
   8   3   8       26.54       15.01      6.16 o 
   9   3   8      784.25      848.65     16.88 o 
  10   3   8      513.62      496.69     14.63 o 
  11   3   8      271.55      246.30     18.20 o 
  12   3   8      162.22      172.45     27.58 o 
 -12   4   8     1442.24     1431.09     39.03 o 
 -11   4   8        7.08       18.82     11.20 o 
 -10   4   8      225.08      236.91     15.54 o 
  -9   4   8        0.91       -6.43      7.15 o 
  -8   4   8     1151.06     1066.83     22.97 o 
  -7   4   8     3737.76     3569.74     45.84 o 
  -6   4   8     5026.62     4989.77     57.48 o 
  -5   4   8     1254.29     1263.19     17.98 o 
  -4   4   8     1209.04     1137.24     13.91 o 
  -3   4   8     1680.06     1730.94     17.36 o 
  -2   4   8     1560.31     1493.97     15.11 o 
  -1   4   8      216.58      316.83      7.92 o 
   0   4   8     1092.63     1216.95     17.49 o 
   1   4   8     3260.16     3329.91     46.14 o 
   2   4   8      166.79      112.37      7.84 o 
   3   4   8      560.40      586.56     13.88 o 
   4   4   8     2255.85     2086.28     24.94 o 
   5   4   8      477.41      452.05     10.78 o 
   6   4   8      339.14      363.33     10.95 o 
   7   4   8       10.93       25.96      5.80 o 
   8   4   8       29.29       25.37      6.30 o 
   9   4   8       71.11       77.44     10.61 o 
  10   4   8      756.66      824.81     19.15 o 
  11   4   8      703.85      644.98     35.10 o 
  12   4   8     1172.85     1228.80     29.13 o 
 -12   5   8      542.93      594.02     27.65 o 
 -11   5   8      237.52      184.13     18.11 o 
 -10   5   8      905.64      941.44     21.45 o 
  -9   5   8      649.34      596.63     17.20 o 
  -8   5   8       14.24       18.73      8.13 o 
  -7   5   8      323.32      264.41     12.71 o 
  -6   5   8     4751.64     4763.63     49.89 o 
  -5   5   8     3684.60     3726.25     36.92 o 
  -4   5   8     3146.14     3120.50     27.12 o 
  -3   5   8     1826.70     1915.26     18.55 o 
  -2   5   8     3161.50     3101.81     25.71 o 
  -1   5   8       26.41       16.57      4.25 o 
   0   5   8     1039.81     1032.88     14.90 o 
   1   5   8     1640.23     1686.39     22.35 o 
   2   5   8     1918.48     1815.59     23.67 o 
   3   5   8     3278.81     2868.09     28.04 o 
   4   5   8     2172.69     2216.12     26.26 o 
   5   5   8      225.98      271.93      9.58 o 
   6   5   8     1830.80     1823.95     27.44 o 
   7   5   8        1.94        3.47      6.02 o 
   8   5   8        7.81        1.04      6.55 o 
   9   5   8      760.08      720.31     22.70 o 
  10   5   8     4068.57     4045.04     47.77 o 
  11   5   8      192.52      197.10     15.50 o 
 -11   6   8     1709.88     1759.41     73.28 o 
 -10   6   8      540.28      565.08     17.91 o 
  -9   6   8       21.46       19.91      8.97 o 
  -8   6   8      377.70      374.98     15.31 o 
  -7   6   8      867.11      915.17     21.07 o 
  -6   6   8       69.15       67.81      7.32 o 
  -5   6   8     3843.33     3695.43     36.87 o 
  -4   6   8      624.39      634.27     11.52 o 
  -3   6   8     1966.72     1951.81     26.16 o 
  -2   6   8     1497.36     1546.83     16.98 o 
  -1   6   8     1013.24      961.73     12.48 o 
   0   6   8      661.78      697.66     11.39 o 
   1   6   8     2247.10     2222.81     29.87 o 
   2   6   8     2830.43     2606.52     30.54 o 
   3   6   8     1261.35     1347.35     17.00 o 
   4   6   8      228.26      222.42      7.48 o 
   5   6   8     1755.07     1721.91     21.62 o 
   6   6   8     1843.31     1736.85     24.18 o 
   7   6   8     1773.45     1906.08     26.43 o 
   8   6   8      348.77      407.21     17.76 o 
   9   6   8       30.06       32.79      9.29 o 
  10   6   8      232.51      223.19     12.53 o 
  11   6   8      344.46      396.08     18.06 o 
 -11   7   8     1143.55     1135.96     39.75 o 
 -10   7   8       58.81       57.30     16.17 o 
  -9   7   8      798.24      849.44     22.48 o 
  -8   7   8      797.70      837.87     21.48 o 
  -7   7   8      870.92      895.13     21.25 o 
  -6   7   8     1662.04     1657.68     28.26 o 
  -5   7   8     3914.67     3803.87     42.32 o 
  -4   7   8        3.83        3.22      5.27 o 
  -3   7   8    12076.81    11833.10     81.58 o 
  -2   7   8      608.08      649.88     12.56 o 
  -1   7   8      228.47      245.62      7.78 o 
   0   7   8     1305.55     1336.45     16.79 o 
   1   7   8     1858.21     1778.29     20.14 o 
   2   7   8     4699.91     4762.94     48.31 o 
   3   7   8     1908.65     1681.06     30.67 o 
   4   7   8      949.97      945.30     17.23 o 
   5   7   8      266.35      247.12     11.80 o 
   6   7   8      602.86      591.19     16.68 o 
   7   7   8     2212.65     2265.14     39.52 o 
   8   7   8     3353.99     3275.19     51.54 o 
   9   7   8     4440.20     4384.08     79.80 o 
  10   7   8      751.80      724.45     24.82 o 
  11   7   8     1811.22     1875.92     50.37 o 
 -11   8   8       81.24      118.86     20.43 o 
 -10   8   8     2012.07     2212.87     44.57 o 
  -9   8   8      218.28      221.01     15.79 o 
  -8   8   8      678.56      682.06     20.14 o 
  -7   8   8     6097.36     6004.63     70.19 o 
  -6   8   8     2529.80     2501.39     36.85 o 
  -5   8   8       48.03       50.14      8.45 o 
  -4   8   8     5556.08     5513.50     51.75 o 
  -3   8   8       23.43       30.47      6.60 o 
  -2   8   8     1829.99     1881.56     25.90 o 
  -1   8   8     4302.31     4340.65     39.86 o 
   0   8   8      129.20      143.00      6.28 o 
   1   8   8     2702.31     2684.19     27.50 o 
   2   8   8     2270.84     2074.74     26.94 o 
   3   8   8     1230.58     1238.97     39.08 o 
   4   8   8        9.73        8.39      5.30 o 
   5   8   8     2042.28     1917.10     24.24 o 
   6   8   8     2996.72     2889.76     38.98 o 
   7   8   8     1252.60     1203.21     36.40 o 
   8   8   8      831.58      863.96     24.94 o 
   9   8   8     1833.48     1751.49     45.94 o 
  10   8   8      669.64      653.78     24.41 o 
 -10   9   8      300.31      294.64     16.57 o 
  -9   9   8        0.55       -1.52      8.79 o 
  -8   9   8      329.48      337.94     15.99 o 
  -7   9   8      279.49      305.89     14.72 o 
  -6   9   8      384.11      379.55     17.19 o 
  -5   9   8      820.84      819.45     16.49 o 
  -4   9   8       74.29       77.25      8.38 o 
  -3   9   8     3617.16     3630.78     41.97 o 
  -2   9   8     7000.09     6851.73     67.19 o 
  -1   9   8     4441.38     4583.83     48.34 o 
   0   9   8     1308.86     1292.41     17.22 o 
   1   9   8     3013.76     3043.26     30.69 o 
   2   9   8     1550.10     1480.62     22.20 o 
   3   9   8      231.25      230.73     11.74 o 
   4   9   8      801.56      762.19     16.36 o 
   5   9   8     2789.77     2701.04     36.28 o 
   6   9   8     2814.63     2895.83     35.33 o 
   7   9   8     1145.90     1188.17     28.69 o 
   8   9   8      276.00      259.26     23.31 o 
   9   9   8       82.01       92.38     15.94 o 
  10   9   8      578.38      691.11     25.51 o 
 -10  10   8       16.95       26.54     10.72 o 
  -9  10   8        8.72       -5.90      9.38 o 
  -8  10   8      436.25      393.87     17.11 o 
  -7  10   8       40.70       41.27     11.64 o 
  -6  10   8        2.81       -3.02      7.56 o 
  -5  10   8       21.85       22.25      8.29 o 
  -4  10   8     2662.98     2523.31     34.06 o 
  -3  10   8      362.71      329.40     12.72 o 
  -2  10   8     4384.64     4428.58     48.58 o 
  -1  10   8     4849.93     4866.92     51.39 o 
   0  10   8      785.77      792.65     16.32 o 
   1  10   8      494.54      484.01     12.86 o 
   2  10   8      847.32      820.65     18.21 o 
   3  10   8       47.15       40.67      5.44 o 
   4  10   8     2276.03     2354.83     32.30 o 
   5  10   8     1613.56     1688.16     23.08 o 
   6  10   8      805.73      857.08     20.75 o 
   7  10   8       20.10       -5.27      9.81 o 
   8  10   8      327.06      343.39     18.57 o 
   9  10   8        3.97       -0.70     10.99 o 
  10  10   8     1366.07     1329.49     54.48 o 
  -9  11   8      888.32     1006.18     30.15 o 
  -8  11   8        0.22       -0.24      9.13 o 
  -7  11   8      731.41      655.03     27.46 o 
  -6  11   8      480.02      479.67     24.23 o 
  -5  11   8      353.74      381.97     13.93 o 
  -4  11   8      360.74      388.17     14.32 o 
  -3  11   8     2142.87     2259.70     31.85 o 
  -2  11   8      340.92      357.81     13.09 o 
  -1  11   8     1037.37     1015.18     19.54 o 
   0  11   8     1677.67     1645.44     24.80 o 
   1  11   8      610.72      582.12     21.06 o 
   2  11   8     1324.31     1374.09     26.02 o 
   3  11   8      154.04      144.84      7.95 o 
   4  11   8      835.78      778.30     14.79 o 
   5  11   8      339.85      371.39     11.33 o 
   6  11   8     2403.88     2242.55     47.70 o 
   7  11   8      192.23      188.19     15.03 o 
   8  11   8       12.67       -1.01     10.76 o 
   9  11   8     1130.48     1151.45     31.80 o 
  -9  12   8       25.68       38.27     13.87 o 
  -8  12   8       40.50       47.43     15.55 o 
  -7  12   8      510.52      484.79     23.91 o 
  -6  12   8      853.57      796.96     23.14 o 
  -5  12   8      783.79      790.01     18.91 o 
  -4  12   8      957.68      901.16     19.89 o 
  -3  12   8       69.85       67.90      7.87 o 
  -2  12   8      532.59      471.18     13.39 o 
  -1  12   8     1924.59     1960.41     27.44 o 
   0  12   8      761.20      716.40     19.94 o 
   1  12   8     2457.70     2533.16     53.56 o 
   2  12   8     1030.50     1054.84     20.98 o 
   3  12   8       23.28       20.71      8.60 o 
   4  12   8      836.08      911.50     18.27 o 
   5  12   8      706.38      719.62     16.82 o 
   6  12   8       63.65       76.09     12.33 o 
   7  12   8      953.65     1032.74     28.55 o 
   8  12   8      426.39      463.17     22.11 o 
  -8  13   8       42.94       28.63     13.01 o 
  -7  13   8      228.03      234.00     18.11 o 
  -6  13   8      262.05      238.74     15.64 o 
  -5  13   8     1306.77     1261.91     28.32 o 
  -4  13   8     1424.55     1405.21     28.36 o 
  -3  13   8      522.88      547.22     14.86 o 
  -2  13   8     1072.53     1071.85     27.27 o 
  -1  13   8       21.34       14.80      6.83 o 
   0  13   8     1750.42     1692.31     62.72 o 
   1  13   8        8.58       17.50      7.96 o 
   2  13   8     2407.87     2348.90     33.37 o 
   3  13   8       38.38       26.64      7.48 o 
   4  13   8     2218.34     2190.23     29.18 o 
   5  13   8      348.42      341.18     14.17 o 
   6  13   8      507.00      557.89     22.51 o 
   7  13   8      897.58      947.41     36.38 o 
   8  13   8      837.64      904.84     36.78 o 
  -7  14   8      410.08      379.95     19.47 o 
  -6  14   8        8.61       -2.91     10.58 o 
  -5  14   8       15.55       20.06     10.26 o 
  -4  14   8     4668.75     4620.53     54.09 o 
  -3  14   8        2.15      -12.07      8.05 o 
  -2  14   8     2167.63     2070.03     35.35 o 
  -1  14   8      540.57      514.17     19.64 o 
   0  14   8       49.02       82.09     12.51 o 
   1  14   8       29.71       36.12      9.11 o 
   2  14   8     3237.55     3129.75     40.76 o 
   3  14   8       16.81        1.27      7.16 o 
   4  14   8       62.63       47.68      9.17 o 
   5  14   8       93.02       51.80     16.45 o 
   6  14   8     2105.97     2074.51     53.38 o 
   7  14   8       29.79       45.90     17.18 o 
  -6  15   8      998.46      993.35     27.55 o 
  -5  15   8     1226.14     1231.34     35.69 o 
  -4  15   8       75.39      105.89     13.77 o 
  -3  15   8     1201.42     1185.79     27.23 o 
  -2  15   8      524.55      529.33     19.62 o 
  -1  15   8      219.60      218.31     13.13 o 
   0  15   8     2223.22     2163.97     33.36 o 
   1  15   8      540.69      504.73     17.22 o 
   2  15   8      476.40      565.92     16.04 o 
   3  15   8      875.08      854.15     23.43 o 
   4  15   8      178.45      176.92     13.73 o 
   5  15   8      808.42      712.20     40.13 o 
  -4  16   8      326.87      350.97     49.97 o 
  -3  16   8      417.14      371.99     21.24 o 
  -2  16   8      128.93      152.13     16.70 o 
  -1  16   8     1395.08     1383.60     26.86 o 
   0  16   8        6.46       -0.79      8.78 o 
   1  16   8      438.49      461.46     22.99 o 
   2  16   8       14.65       -7.06      9.90 o 
   3  16   8      103.24      107.40     13.00 o 
   4  16   8      150.66      167.19     16.96 o 
  -1  17   8     1761.11     1777.81     41.22 o 
   0  17   8       91.61       90.71     15.53 o 
   1  17   8     1515.44     1529.30     38.31 o 
 -11   0   9     3288.81     3135.96     71.06 o 
  -9   0   9     1080.23     1051.43     36.08 o 
  -7   0   9       13.71        7.75      8.77 o 
  -5   0   9     3256.39     3101.34     39.85 o 
  -3   0   9     1060.18     1068.57     27.73 o 
  -1   0   9      100.32      195.60     13.02 o 
   1   0   9     1858.93     1909.92     26.98 o 
   3   0   9     1379.56     1305.52     22.65 o 
   5   0   9     5974.28     5892.31     70.30 o 
   7   0   9        2.82       -0.14      7.31 o 
   9   0   9      993.44     1023.40     42.68 o 
  11   0   9     3017.26     3098.86     53.03 o 
 -12   1   9       35.10       26.33     12.27 o 
 -11   1   9       21.71       -0.41     10.96 o 
 -10   1   9      669.37      662.77     22.39 o 
  -9   1   9      905.17      961.02     20.91 o 
  -8   1   9     3933.06     4007.64     38.41 o 
  -7   1   9     2359.87     2386.12     26.35 o 
  -6   1   9     2235.61     2391.24     27.80 o 
  -5   1   9      322.99      275.41      7.33 o 
  -4   1   9     1619.92     1556.39     18.44 o 
  -3   1   9     3360.60     3205.19     31.46 o 
  -2   1   9       44.25       42.04      5.31 o 
  -1   1   9     2365.92     2628.47     33.48 o 
   0   1   9      888.05      945.32     19.46 o 
   1   1   9       11.92       28.82      5.61 o 
   2   1   9     2548.83     2517.76     24.17 o 
   3   1   9     3260.67     2996.11     28.66 o 
   4   1   9      363.54      383.25      9.98 o 
   5   1   9      487.60      464.01     11.99 o 
   6   1   9     2413.40     2389.46     25.98 o 
   7   1   9     1519.66     1470.27     21.33 o 
   8   1   9       65.79       66.66      6.98 o 
   9   1   9      265.51      279.79     11.67 o 
  10   1   9       52.47       67.94      8.42 o 
  11   1   9      107.38       93.62     11.94 o 
  12   1   9     2111.91     2122.50     43.67 o 
 -12   2   9       37.02       44.94     14.87 o 
 -11   2   9       25.91       19.94     11.31 o 
 -10   2   9     1651.83     1658.90     33.76 o 
  -9   2   9     1408.25     1360.48     22.34 o 
  -8   2   9        8.48       11.42      6.26 o 
  -7   2   9        1.18       -8.35      5.57 o 
  -6   2   9      304.12      294.95     11.06 o 
  -5   2   9     1029.94     1108.29     14.85 o 
  -4   2   9     3857.38     3838.46     34.73 o 
  -3   2   9        0.77        1.44      3.82 o 
  -2   2   9      961.55      916.20     12.19 o 
  -1   2   9      999.63     1295.40     16.24 o 
   0   2   9     1463.09     1314.47     21.08 o 
   1   2   9        0.99        4.40      4.97 o 
   2   2   9      119.70       97.24      6.10 o 
   3   2   9      976.48      941.91     17.15 o 
   4   2   9     4670.48     4442.25     55.80 o 
   5   2   9     1839.90     1899.33     23.58 o 
   6   2   9     4158.67     4120.03     41.86 o 
   7   2   9       27.72       33.97      5.92 o 
   8   2   9     1122.60     1152.92     18.40 o 
   9   2   9       40.06       46.47      7.34 o 
  10   2   9     1547.68     1573.05     30.03 o 
  11   2   9      319.33      349.87     16.73 o 
 -12   3   9     1640.79     1644.05     36.94 o 
 -11   3   9       62.21       63.39     12.83 o 
 -10   3   9      507.96      503.05     30.23 o 
  -9   3   9     3846.37     3774.39     41.83 o 
  -8   3   9     8615.69     8477.60     75.22 o 
  -7   3   9      169.93      184.47     11.40 o 
  -6   3   9     5177.61     5149.27     53.36 o 
  -5   3   9       14.13       17.70      4.70 o 
  -4   3   9     1545.23     1579.77     17.49 o 
  -3   3   9      792.13      765.86     11.20 o 
  -2   3   9     4912.09     4466.31     36.74 o 
  -1   3   9      140.88      150.42      5.99 o 
   0   3   9     1971.71     1833.21     23.42 o 
   1   3   9      451.95      557.55     16.48 o 
   2   3   9      913.29      912.03     16.51 o 
   3   3   9      332.20      313.97     10.75 o 
   4   3   9    10790.09    10873.34    105.92 o 
   5   3   9     9458.61     9389.85     81.20 o 
   6   3   9     4315.44     4331.93     43.67 o 
   7   3   9       16.90       17.22      6.17 o 
   8   3   9      109.54       84.51      8.17 o 
   9   3   9      195.55      162.67     11.76 o 
  10   3   9     3831.35     3828.46     51.90 o 
  11   3   9      271.33      227.28     15.06 o 
 -12   4   9       34.74       42.19     15.18 o 
 -11   4   9     2913.75     3004.09     61.07 o 
 -10   4   9       39.24       14.68     11.70 o 
  -9   4   9     1244.00     1147.04     22.95 o 
  -8   4   9       20.98       28.57      8.69 o 
  -7   4   9     9775.88     9605.18    100.38 o 
  -6   4   9       57.66       69.42      7.53 o 
  -5   4   9     1560.61     1680.96     20.56 o 
  -4   4   9       61.71       47.60      4.82 o 
  -3   4   9      992.02      973.46     12.64 o 
  -2   4   9      896.61      922.71     12.11 o 
  -1   4   9    14903.57    14720.96     98.68 o 
   0   4   9     1251.78     1261.52     18.69 o 
   1   4   9        7.28        6.03      4.79 o 
   2   4   9     2185.33     2127.82     25.69 o 
   3   4   9     2393.65     2402.30     46.39 o 
   4   4   9      569.98      596.47     12.42 o 
   5   4   9    12781.98    12391.66     97.15 o 
   6   4   9       53.36       64.07      7.46 o 
   7   4   9     1820.95     1652.78     32.30 o 
   8   4   9       39.35       18.99      9.68 o 
   9   4   9     1269.76     1260.06     26.16 o 
  10   4   9      571.81      616.99     20.13 o 
  11   4   9     2462.67     2568.12     41.96 o 
 -11   5   9       38.99       49.17     14.65 o 
 -10   5   9        1.47       -6.31      8.27 o 
  -9   5   9     4217.51     4355.74     51.43 o 
  -8   5   9      554.18      589.15     21.69 o 
  -7   5   9     4100.50     3958.90     44.93 o 
  -6   5   9      357.34      402.20     12.65 o 
  -5   5   9      970.84      933.42     14.97 o 
  -4   5   9      350.92      352.39      8.49 o 
  -3   5   9    10696.85    10635.76     74.42 o 
  -2   5   9     8252.76     8265.60     58.90 o 
  -1   5   9      258.44      348.03      8.04 o 
   0   5   9     2287.59     2487.60     27.10 o 
   1   5   9     1914.11     1895.30     29.03 o 
   2   5   9      326.52      322.47     11.39 o 
   3   5   9     1742.50     1639.80     37.40 o 
   4   5   9     3647.75     3468.51     42.65 o 
   5   5   9       34.48       29.81     11.48 o 
   6   5   9      183.46      204.10     19.48 o 
   7   5   9     3676.00     3626.82     53.51 o 
   8   5   9       79.48       77.89     11.26 o 
   9   5   9     1055.21     1101.50     28.84 o 
  10   5   9     1015.90      978.55     24.18 o 
  11   5   9      301.46      350.64     20.22 o 
 -11   6   9      507.46      457.16     24.34 o 
 -10   6   9     1393.45     1506.90     27.97 o 
  -9   6   9      638.37      660.55     20.10 o 
  -8   6   9     4390.10     4218.53     54.45 o 
  -7   6   9     1813.03     1793.42     30.50 o 
  -6   6   9      637.13      657.64     17.74 o 
  -5   6   9     1856.17     1877.57     22.23 o 
  -4   6   9     1775.18     1722.63     18.32 o 
  -3   6   9     4025.45     4130.96     33.49 o 
  -2   6   9     3843.44     3829.99     33.67 o 
  -1   6   9     2964.85     2920.92     26.98 o 
   0   6   9     2126.55     2069.57     26.64 o 
   1   6   9     2444.94     2480.42     30.21 o 
   2   6   9      119.96      116.29      7.61 o 
   3   6   9      194.11      209.99      8.93 o 
   4   6   9     2302.04     2272.03     26.49 o 
   5   6   9       62.30       81.54      8.15 o 
   6   6   9     3433.41     3513.75     44.66 o 
   7   6   9      861.64      897.79     20.66 o 
   8   6   9     3207.04     2979.79     48.74 o 
   9   6   9     1419.77     1260.21     28.13 o 
  10   6   9       36.29       37.83     10.35 o 
  11   6   9      556.91      518.53     33.81 o 
 -11   7   9       57.84       65.85     16.01 o 
 -10   7   9        7.94       11.36      9.78 o 
  -9   7   9     1024.38     1016.11     24.67 o 
  -8   7   9        8.85       15.42      8.75 o 
  -7   7   9      584.47      570.13     19.73 o 
  -6   7   9      408.90      404.82     15.14 o 
  -5   7   9      265.63      286.52     10.59 o 
  -4   7   9      493.88      498.95     12.49 o 
  -3   7   9      863.09      848.88     11.61 o 
  -2   7   9     3113.51     3203.09     29.42 o 
  -1   7   9       20.30       11.74      4.64 o 
   0   7   9     1932.00     2017.17     22.43 o 
   1   7   9      163.65      191.06      9.00 o 
   2   7   9      641.04      640.45     14.56 o 
   3   7   9      129.13      153.36      8.36 o 
   4   7   9       19.25       17.58      6.72 o 
   5   7   9      290.70      298.50     11.65 o 
   6   7   9     1660.52     1672.40     28.20 o 
   7   7   9       10.40       -3.35      8.78 o 
   8   7   9        2.33       11.35     10.14 o 
   9   7   9     1549.92     1441.84     28.95 o 
  10   7   9      549.02      522.68     19.27 o 
 -10   8   9       70.11       50.57     10.87 o 
  -9   8   9      753.85      662.51     21.11 o 
  -8   8   9       98.86       79.72     10.77 o 
  -7   8   9       52.30       42.84      9.38 o 
  -6   8   9      111.91      106.41     10.06 o 
  -5   8   9     1742.30     1780.70     24.68 o 
  -4   8   9     1071.30     1041.84     17.74 o 
  -3   8   9       71.23       66.41      7.62 o 
  -2   8   9      809.53      832.32     16.82 o 
  -1   8   9     3931.51     4043.29     38.37 o 
   0   8   9      128.66      147.20      8.27 o 
   1   8   9       27.85       32.29      6.47 o 
   2   8   9     2255.79     2319.64     29.78 o 
   3   8   9      620.32      637.50     14.66 o 
   4   8   9      325.31      294.16     11.19 o 
   5   8   9      958.02      935.03     16.87 o 
   6   8   9      239.34      272.97     12.88 o 
   7   8   9      176.64      138.98     12.89 o 
   8   8   9     2330.32     2269.08     37.80 o 
   9   8   9     2129.44     2144.38     51.65 o 
  10   8   9      108.05       99.95     12.34 o 
 -10   9   9      215.35      216.53     15.27 o 
  -9   9   9     1923.67     1976.56     37.20 o 
  -8   9   9      137.09      124.58     11.98 o 
  -7   9   9       24.05       21.15      8.76 o 
  -6   9   9     5461.40     5530.44     60.18 o 
  -5   9   9       53.41       42.40      7.26 o 
  -4   9   9      863.75      872.02     19.12 o 
  -3   9   9     2837.98     2768.29     35.39 o 
  -2   9   9      312.87      304.79     11.89 o 
  -1   9   9      964.34      965.66     20.72 o 
   0   9   9     3020.23     2990.90     42.26 o 
   1   9   9       16.32       19.49      6.30 o 
   2   9   9      108.62       80.16      7.72 o 
   3   9   9     1441.72     1403.12     22.16 o 
   4   9   9     3383.92     3318.38     35.56 o 
   5   9   9       46.00       41.97      7.05 o 
   6   9   9      105.67      134.67     10.73 o 
   7   9   9     3261.92     3273.02     45.31 o 
   8   9   9       38.38       31.39      9.69 o 
   9   9   9     1650.71     1776.14     33.30 o 
  10   9   9      728.70      755.95     31.21 o 
 -10  10   9      367.37      358.10     18.44 o 
  -9  10   9      466.84      438.78     26.84 o 
  -8  10   9      145.60      170.91     13.22 o 
  -7  10   9     1226.51     1191.09     26.21 o 
  -6  10   9     1066.49     1019.51     21.67 o 
  -5  10   9        8.64        5.76      7.58 o 
  -4  10   9      112.75      120.89      9.83 o 
  -3  10   9      121.61      104.98      9.20 o 
  -2  10   9     3077.64     3188.25     38.94 o 
  -1  10   9     4450.44     4328.36     55.93 o 
   0  10   9      237.03      241.01     13.50 o 
   1  10   9     1197.44     1167.89     24.62 o 
   2  10   9     3385.39     3335.87     38.99 o 
   3  10   9     1294.83     1282.07     21.55 o 
   4  10   9      670.37      679.06     14.94 o 
   5  10   9     3911.32     3739.23     42.96 o 
   6  10   9     1645.21     1577.30     29.25 o 
   7  10   9     1172.86     1217.78     26.01 o 
   8  10   9      115.95       95.88     11.52 o 
   9  10   9     1423.58     1547.57     31.66 o 
  -9  11   9       36.52       32.04     12.54 o 
  -8  11   9     1881.19     1999.38     36.43 o 
  -7  11   9      272.78      258.82     17.73 o 
  -6  11   9     2800.50     2726.24     43.52 o 
  -5  11   9      143.24      158.67     14.85 o 
  -4  11   9     1548.17     1539.60     26.51 o 
  -3  11   9     1380.30     1399.86     24.60 o 
  -2  11   9     6736.43     6625.95     78.21 o 
  -1  11   9      493.76      491.30     18.07 o 
   0  11   9     1570.78     1587.96     29.85 o 
   1  11   9      191.57      195.51     13.81 o 
   2  11   9       87.87       82.91     10.49 o 
   3  11   9      341.86      349.78     20.39 o 
   4  11   9     5072.84     4933.53     48.06 o 
   5  11   9      269.57      258.33     10.80 o 
   6  11   9     3461.01     3389.73     46.51 o 
   7  11   9        4.17       10.56      9.29 o 
   8  11   9      201.21      188.57     13.63 o 
   9  11   9      487.49      487.39     19.40 o 
  -8  12   9     2639.60     2583.35     52.85 o 
  -7  12   9      355.79      384.36     22.24 o 
  -6  12   9        9.91       10.46      9.56 o 
  -5  12   9     1157.40     1037.18     21.75 o 
  -4  12   9     1350.07     1399.71     22.88 o 
  -3  12   9       92.07       79.76     11.63 o 
  -2  12   9      908.15      908.03     23.84 o 
  -1  12   9     6833.22     6754.88     79.69 o 
   0  12   9        1.96       -7.10      8.44 o 
   1  12   9       92.38      124.99     11.66 o 
   2  12   9      565.16      654.40     19.56 o 
   3  12   9     1180.45     1098.40     32.15 o 
   4  12   9      553.18      471.82     14.32 o 
   5  12   9     2158.19     2156.56     29.17 o 
   6  12   9     2343.86     2273.67     33.46 o 
   7  12   9      452.58      474.74     18.27 o 
   8  12   9      849.12      919.93     27.56 o 
  -7  13   9      537.46      503.70     21.20 o 
  -6  13   9      197.54      188.41     14.78 o 
  -5  13   9      595.81      541.19     25.00 o 
  -4  13   9      139.33      131.39     17.32 o 
  -3  13   9     3139.72     3143.85     41.90 o 
  -2  13   9      217.54      193.92     12.42 o 
  -1  13   9       72.95       53.45      9.52 o 
   0  13   9      391.65      417.58     17.34 o 
   1  13   9      318.64      360.74     20.19 o 
   2  13   9        5.04       -6.12      7.89 o 
   3  13   9     3136.41     3104.36     40.24 o 
   4  13   9      211.66      224.36     11.49 o 
   5  13   9      169.86      169.74     11.94 o 
   6  13   9        5.53       16.45     11.81 o 
   7  13   9     2961.95     2928.95     52.78 o 
  -6  14   9       74.97       69.09     15.49 o 
  -5  14   9      941.52     1015.48     32.46 o 
  -4  14   9       22.90       25.11     10.80 o 
  -3  14   9       53.03       37.69      9.73 o 
  -2  14   9     1438.97     1464.83     27.21 o 
  -1  14   9      905.57      894.67     29.25 o 
   0  14   9     2552.17     2460.52     39.97 o 
   1  14   9     1849.76     1837.20     30.25 o 
   2  14   9      317.77      295.90     13.01 o 
   3  14   9      608.40      610.12     17.90 o 
   4  14   9       87.12      111.59     10.02 o 
   5  14   9      252.90      303.67     16.45 o 
   6  14   9     1407.05     1496.86     45.41 o 
  -5  15   9      727.31      731.51     29.07 o 
  -4  15   9      298.94      313.18     17.70 o 
  -3  15   9      821.18      793.50     21.36 o 
  -2  15   9      350.17      306.37     16.73 o 
  -1  15   9      949.80      996.48     36.05 o 
   0  15   9       24.13       -1.23      9.07 o 
   1  15   9       66.78       71.96     11.77 o 
   2  15   9      582.34      624.96     17.10 o 
   3  15   9      528.52      541.29     17.79 o 
   4  15   9      274.44      251.84     15.75 o 
   5  15   9       73.46       50.94     17.00 o 
  -3  16   9     1085.46     1108.58     32.63 o 
  -2  16   9      489.70      536.56     21.09 o 
  -1  16   9      170.07      150.78     12.88 o 
   0  16   9      886.32      892.69     27.81 o 
   1  16   9       10.65        0.90      9.11 o 
   2  16   9     1223.54     1197.37     28.65 o 
   3  16   9      961.02     1029.84     31.01 o 
 -12   0  10        7.71        8.62     16.73 o 
 -10   0  10     6275.14     6006.83    106.75 o 
  -8   0  10     6517.47     6625.31     87.47 o 
  -6   0  10     1822.62     1709.35     25.42 o 
  -4   0  10     8767.69     8335.04    101.22 o 
  -2   0  10     2698.38     2536.62     48.36 o 
   0   0  10      155.66       99.29     10.98 o 
   2   0  10     8432.88     8473.25     95.93 o 
   4   0  10    13278.07    12970.85    176.62 o 
   6   0  10     5475.76     5502.58     68.35 o 
   8   0  10     7239.43     7289.16    110.24 o 
  10   0  10      724.01      736.37     42.23 o 
 -12   1  10      123.57       99.66     14.42 o 
 -11   1  10      280.15      218.03     16.43 o 
 -10   1  10      395.17      420.90     19.15 o 
  -9   1  10     2464.59     2468.03     40.39 o 
  -8   1  10     2023.38     2112.72     25.64 o 
  -7   1  10       69.34       69.89      7.04 o 
  -6   1  10      875.92      917.54     13.70 o 
  -5   1  10     1596.06     1535.61     17.36 o 
  -4   1  10      600.72      634.29     11.94 o 
  -3   1  10     9414.01     9321.58     85.32 o 
  -2   1  10      167.37      141.61      7.44 o 
  -1   1  10     2130.88     2247.52     26.63 o 
   0   1  10      290.50      195.64      9.64 o 
   1   1  10     4736.18     4520.01     51.86 o 
   2   1  10      471.23      514.69     11.31 o 
   3   1  10     2137.30     2136.90     22.57 o 
   4   1  10       24.41       26.27      5.20 o 
   5   1  10      794.72      776.73     15.86 o 
   6   1  10     1296.42     1334.92     23.34 o 
   7   1  10     5241.37     5194.76     47.52 o 
   8   1  10      780.34      796.49     19.62 o 
   9   1  10      344.29      341.40     14.90 o 
  10   1  10      259.97      297.80     17.20 o 
  11   1  10      108.90      135.54     18.95 o 
 -11   2  10      913.31      897.30     26.69 o 
 -10   2  10        8.97       -0.19     10.25 o 
  -9   2  10      223.40      188.96     10.88 o 
  -8   2  10      401.60      412.90     12.06 o 
  -7   2  10     3946.95     3960.47     41.78 o 
  -6   2  10      362.00      351.38     10.68 o 
  -5   2  10      152.70      160.58      8.62 o 
  -4   2  10      101.39      108.48      6.01 o 
  -3   2  10      113.21      143.81      6.45 o 
  -2   2  10     1735.33     1765.69     21.15 o 
  -1   2  10     5297.66     5015.36     48.94 o 
   0   2  10     1310.52     1346.80     22.17 o 
   1   2  10      396.96      296.65     11.30 o 
   2   2  10      771.46      847.81     19.16 o 
   3   2  10        4.84        2.72      5.34 o 
   4   2  10       48.88       72.79      7.97 o 
   5   2  10    12095.33    11948.40    114.28 o 
   6   2  10     2588.01     2409.31     61.37 o 
   7   2  10      787.24      799.79     22.09 o 
   8   2  10       13.87       13.49     10.23 o 
   9   2  10      705.36      717.47     19.97 o 
  10   2  10      252.34      241.07     14.16 o 
  11   2  10      812.27      823.91     34.00 o 
 -11   3  10      148.93      132.69     21.26 o 
 -10   3  10     1060.71     1023.04     37.64 o 
  -9   3  10     2352.93     2327.63     33.82 o 
  -8   3  10      782.06      821.65     19.19 o 
  -7   3  10      222.39      197.80     10.81 o 
  -6   3  10      824.39      843.93     15.20 o 
  -5   3  10     1396.07     1405.77     17.34 o 
  -4   3  10        3.42        5.49      4.41 o 
  -3   3  10     2132.22     2064.55     20.53 o 
  -2   3  10      919.31      938.40     12.68 o 
  -1   3  10      102.69       83.84      6.90 o 
   0   3  10     6126.39     6146.38     59.55 o 
   1   3  10     7765.59     8027.11     83.52 o 
   2   3  10      627.22      637.62     13.02 o 
   3   3  10      803.23      804.85     16.74 o 
   4   3  10      355.31      325.76     12.35 o 
   5   3  10     3591.19     3358.11     54.87 o 
   6   3  10     4595.32     4564.02     61.34 o 
   7   3  10      886.24      893.84     28.13 o 
   8   3  10        1.69      -12.62      8.45 o 
   9   3  10      101.29       85.71     10.60 o 
  10   3  10      166.63      147.44     12.70 o 
  11   3  10      630.76      702.83     35.99 o 
 -11   4  10      106.13      105.39     16.02 o 
 -10   4  10      354.51      343.58     20.88 o 
  -9   4  10      237.01      233.81     12.90 o 
  -8   4  10     4520.88     4461.74     63.11 o 
  -7   4  10      738.35      742.20     17.32 o 
  -6   4  10     2295.19     2364.66     26.83 o 
  -5   4  10        2.12        7.70      4.84 o 
  -4   4  10     1153.63     1148.28     14.92 o 
  -3   4  10      116.60      102.88      5.53 o 
  -2   4  10     2448.56     2435.08     22.23 o 
  -1   4  10       95.71       69.88      6.38 o 
   0   4  10     1920.92     1752.46     23.88 o 
   1   4  10      460.19      486.75     12.49 o 
   2   4  10      454.02      488.46     15.41 o 
   3   4  10     1997.98     1988.55     28.62 o 
   4   4  10      861.24      898.71     18.74 o 
   5   4  10       14.54        5.27      7.00 o 
   6   4  10      563.07      495.89     17.89 o 
   7   4  10       15.26        9.21      8.54 o 
   8   4  10       87.14       72.43     15.15 o 
   9   4  10      115.57       93.19     12.97 o 
  10   4  10      402.36      360.23     19.99 o 
  11   4  10      415.69      395.87     17.97 o 
 -11   5  10        8.59       16.43     12.94 o 
 -10   5  10      108.47      116.54     11.36 o 
  -9   5  10       15.12       -3.54      8.09 o 
  -8   5  10     4105.69     3924.75     90.07 o 
  -7   5  10     1618.24     1509.53     33.33 o 
  -6   5  10      599.99      586.16     13.07 o 
  -5   5  10      711.13      731.85     13.71 o 
  -4   5  10      126.56      126.64      6.37 o 
  -3   5  10       10.86        8.56      4.10 o 
  -2   5  10     3508.45     3389.91     28.52 o 
  -1   5  10     1126.89     1274.64     15.40 o 
   0   5  10     2483.10     2361.89     26.95 o 
   1   5  10      521.81      538.41     13.62 o 
   2   5  10     2362.70     2372.24     28.93 o 
   3   5  10      460.22      503.13     14.22 o 
   4   5  10      390.08      338.01     15.35 o 
   5   5  10      447.40      409.33     20.56 o 
   6   5  10     1732.40     1568.19     31.09 o 
   7   5  10      443.11      423.95     18.21 o 
   8   5  10      483.73      471.22     19.71 o 
   9   5  10      348.37      368.42     18.90 o 
  10   5  10       22.24       46.61     12.77 o 
  11   5  10       16.43       35.62     13.19 o 
 -11   6  10        4.22      -18.62     12.41 o 
 -10   6  10      463.47      473.93     17.42 o 
  -9   6  10      473.92      465.08     18.31 o 
  -8   6  10      867.13      957.37     23.22 o 
  -7   6  10     2079.91     2172.54     34.66 o 
  -6   6  10      167.60      171.31      9.71 o 
  -5   6  10      742.83      772.53     15.78 o 
  -4   6  10    11600.55    11491.18     81.11 o 
  -3   6  10      378.29      358.33      8.48 o 
  -2   6  10     2263.93     2186.94     28.57 o 
  -1   6  10     8118.63     7909.41     68.36 o 
   0   6  10     1735.31     1656.70     24.11 o 
   1   6  10       42.93       48.95      6.96 o 
   2   6  10     2834.41     2823.61     34.27 o 
   3   6  10      497.24      441.19     11.66 o 
   4   6  10      199.35      207.16     10.01 o 
   5   6  10     2394.18     2406.18     31.66 o 
   6   6  10      724.57      748.06     19.14 o 
   7   6  10        0.53        1.49      7.86 o 
   8   6  10      898.66      938.52     26.44 o 
   9   6  10     1049.15     1091.80     29.70 o 
  10   6  10        0.03        0.40      9.54 o 
 -10   7  10        1.97       -1.35     10.63 o 
  -9   7  10     5817.32     5749.66     70.95 o 
  -8   7  10       19.74        6.31      8.78 o 
  -7   7  10      413.29      393.54     16.49 o 
  -6   7  10     1489.62     1440.26     22.59 o 
  -5   7  10     5101.77     5073.89     49.83 o 
  -4   7  10      153.42      172.64      8.74 o 
  -3   7  10     7814.53     7998.05     76.86 o 
  -2   7  10      485.75      512.11     10.19 o 
  -1   7  10      430.34      477.44     13.24 o 
   0   7  10      256.58      266.54     11.85 o 
   1   7  10     9271.80     9247.23     85.80 o 
   2   7  10      516.08      514.51     13.88 o 
   3   7  10       93.46      109.53      7.44 o 
   4   7  10      979.02     1000.27     17.40 o 
   5   7  10      214.51      222.83     17.37 o 
   6   7  10      113.69       99.59     10.26 o 
   7   7  10     4830.42     4803.76     67.42 o 
   8   7  10      252.47      178.27     14.92 o 
   9   7  10     1735.76     1707.14     32.04 o 
  10   7  10      231.50      192.10     14.33 o 
 -10   8  10     1433.59     1498.45     31.93 o 
  -9   8  10       23.15        5.80      9.64 o 
  -8   8  10     2938.69     2914.27     43.86 o 
  -7   8  10     1474.44     1493.10     28.67 o 
  -6   8  10      300.97      324.74     12.08 o 
  -5   8  10       82.11       90.21      8.26 o 
  -4   8  10      470.92      465.89     12.76 o 
  -3   8  10      349.32      340.96     12.61 o 
  -2   8  10     6311.05     6241.33     73.43 o 
  -1   8  10     1058.90     1052.33     24.65 o 
   0   8  10     3016.26     3033.11     36.29 o 
   1   8  10      261.59      256.58     10.90 o 
   2   8  10      440.36      497.26     13.90 o 
   3   8  10      642.29      692.56     19.33 o 
   4   8  10      817.82      840.60     18.60 o 
   5   8  10      198.84      205.25     10.87 o 
   6   8  10     2753.28     2806.01     49.07 o 
   7   8  10      216.05      221.17     15.49 o 
   8   8  10     1593.27     1578.41     35.09 o 
   9   8  10      748.45      766.30     22.47 o 
  10   8  10     1210.37     1131.89     39.88 o 
 -10   9  10     1172.38     1265.64     29.82 o 
  -9   9  10      606.03      625.49     33.39 o 
  -8   9  10     1425.86     1505.61     30.39 o 
  -7   9  10      221.97      210.18     12.35 o 
  -6   9  10     1017.54     1007.12     21.14 o 
  -5   9  10     1826.40     1873.14     26.19 o 
  -4   9  10      873.07      888.16     25.22 o 
  -3   9  10     2248.74     2217.26     37.03 o 
  -2   9  10     3373.07     3344.82     48.08 o 
  -1   9  10      133.68      121.85     11.44 o 
   0   9  10     2259.53     2165.43     40.37 o 
   1   9  10     1153.04     1199.20     24.81 o 
   2   9  10      325.28      378.70     12.74 o 
   3   9  10       24.28       26.93      6.37 o 
   4   9  10     3115.80     3158.45     35.18 o 
   5   9  10      466.07      490.07     13.70 o 
   6   9  10      966.72      958.46     20.32 o 
   7   9  10      731.99      796.57     36.47 o 
   8   9  10     1283.40     1280.02     27.55 o 
   9   9  10      343.56      362.12     25.39 o 
  -9  10  10       25.65       10.09     10.09 o 
  -8  10  10        4.14       -1.20     11.23 o 
  -7  10  10     2072.58     2127.08     33.29 o 
  -6  10  10        2.53       11.97      8.97 o 
  -5  10  10        1.07       -1.21      7.53 o 
  -4  10  10      106.53       99.32     12.04 o 
  -3  10  10        7.63      -11.35      8.59 o 
  -2  10  10      444.92      417.81     17.54 o 
  -1  10  10    15719.96    15676.93    158.79 o 
   0  10  10     4031.11     3953.38     78.85 o 
   1  10  10      581.61      578.89     18.80 o 
   2  10  10        8.26       15.21      8.74 o 
   3  10  10     1135.99      989.38     19.40 o 
   4  10  10      102.51      100.57      8.50 o 
   5  10  10     3133.97     3031.02     35.12 o 
   6  10  10       66.08       61.33      9.06 o 
   7  10  10       75.93       95.91     11.38 o 
   8  10  10       29.38       23.31     10.00 o 
   9  10  10      446.47      548.27     20.71 o 
  -8  11  10      501.21      506.71     18.37 o 
  -7  11  10       42.50       12.19     10.43 o 
  -6  11  10      617.17      574.82     26.02 o 
  -5  11  10        5.26        1.41     10.12 o 
  -4  11  10      947.05      947.49     25.05 o 
  -3  11  10      329.92      337.12     16.87 o 
  -2  11  10      541.49      531.86     19.46 o 
  -1  11  10      305.62      324.28     16.25 o 
   0  11  10      870.26      852.33     22.71 o 
   1  11  10       58.52       69.44     10.67 o 
   2  11  10      405.48      436.21     17.04 o 
   3  11  10     1445.76     1463.89     28.27 o 
   4  11  10     1611.69     1615.68     27.01 o 
   5  11  10      119.70      102.48      8.28 o 
   6  11  10      159.85      177.48     18.02 o 
   7  11  10      458.77      498.81     18.54 o 
   8  11  10      672.09      840.18     23.74 o 
  -8  12  10       11.65       17.75     14.37 o 
  -7  12  10      337.68      368.40     23.02 o 
  -6  12  10        2.40       -1.05     16.78 o 
  -5  12  10      216.91      259.54     28.75 o 
  -4  12  10     1421.30     1485.16     31.81 o 
  -3  12  10     3029.84     2870.91     45.50 o 
  -2  12  10        1.29      -13.13      9.17 o 
  -1  12  10      476.88      481.95     18.84 o 
   0  12  10     1923.42     1816.57     33.69 o 
   1  12  10       24.80       32.07      9.87 o 
   2  12  10      240.04      294.81     25.28 o 
   3  12  10      617.22      657.16     36.83 o 
   4  12  10      135.89      168.70     11.68 o 
   5  12  10      992.54     1027.81     22.06 o 
   6  12  10       78.26       73.67     16.33 o 
   7  12  10      153.52      159.94     16.10 o 
  -7  13  10      263.57      255.16     28.43 o 
  -6  13  10      406.95      457.92     25.18 o 
  -5  13  10     1544.21     1496.19     44.15 o 
  -4  13  10       23.40        1.13     10.55 o 
  -3  13  10      290.42      307.29     15.55 o 
  -2  13  10     1175.49     1105.08     23.68 o 
  -1  13  10       47.29       24.54      9.38 o 
   0  13  10       65.10       78.31     10.35 o 
   1  13  10      379.37      398.95     18.63 o 
   2  13  10      340.65      363.10     17.04 o 
   3  13  10      665.81      657.61     20.79 o 
   4  13  10      666.35      623.13     17.48 o 
   5  13  10      233.80      284.84     14.32 o 
   6  13  10      368.31      375.31     18.10 o 
  -6  14  10      208.85      176.40     19.34 o 
  -5  14  10        0.03       -8.16     13.08 o 
  -4  14  10     4202.24     4291.95     62.27 o 
  -3  14  10      763.15      721.34     20.41 o 
  -2  14  10      175.34      179.35     12.91 o 
  -1  14  10      184.39      154.69     12.54 o 
   0  14  10        9.43        8.49      8.73 o 
   1  14  10      330.56      324.68     16.76 o 
   2  14  10     6429.87     6348.63    126.42 o 
   3  14  10      102.79       73.33     12.28 o 
   4  14  10        4.04       -2.02      7.92 o 
   5  14  10       76.33       63.13     12.30 o 
  -4  15  10        3.21       -5.39     11.12 o 
  -3  15  10      495.60      483.04     18.82 o 
  -2  15  10     3586.44     3645.10     48.35 o 
  -1  15  10        8.52        3.70      9.04 o 
   0  15  10     1301.35     1277.24     29.28 o 
   1  15  10     3015.46     3058.98     52.55 o 
   2  15  10      179.32      194.02     12.22 o 
   3  15  10      201.24      226.76     14.08 o 
   4  15  10     1624.23     1752.39     28.92 o 
  -1  16  10      562.68      605.46     22.15 o 
   0  16  10      368.80      432.58     17.98 o 
   1  16  10      876.56      875.30     22.95 o 
 -11   0  11      130.64      149.73     21.44 o 
  -9   0  11      161.43      133.27     18.52 o 
  -7   0  11       32.12       25.97      9.01 o 
  -5   0  11      119.00      107.64     12.51 o 
  -3   0  11      403.66      363.84     14.89 o 
  -1   0  11     2547.90     2401.20     47.35 o 
   1   0  11      668.90      767.09     15.67 o 
   3   0  11     3753.33     3727.92     49.49 o 
   5   0  11     2219.90     2134.26     65.49 o 
   7   0  11      803.40      864.81     42.76 o 
   9   0  11     2893.47     3065.25     90.49 o 
  11   0  11       13.76       27.45     22.03 o 
 -11   1  11       25.80        8.98     11.53 o 
 -10   1  11        0.30       -0.94     10.27 o 
  -9   1  11     1247.23     1229.89     27.99 o 
  -8   1  11      133.87      179.03      9.61 o 
  -7   1  11     1142.48     1055.77     16.68 o 
  -6   1  11      667.39      603.75     12.54 o 
  -5   1  11     2920.04     2951.54     28.41 o 
  -4   1  11     6319.29     6338.70     63.11 o 
  -3   1  11     2430.53     2523.56     31.08 o 
  -2   1  11      205.85      193.51     12.04 o 
  -1   1  11      453.39      509.28     11.92 o 
   0   1  11        3.07       -2.31      6.13 o 
   1   1  11     1607.02     1423.79     24.71 o 
   2   1  11     1173.90     1149.93     17.71 o 
   3   1  11     2165.02     2183.66     27.36 o 
   4   1  11     2403.90     2296.91     31.80 o 
   5   1  11      221.81      189.90     11.40 o 
   6   1  11      129.69      142.05     11.39 o 
   7   1  11    11228.81    11377.00    162.94 o 
   8   1  11     3028.72     3128.98    127.26 o 
   9   1  11        1.26       -7.66     18.32 o 
  10   1  11       80.42       83.72     16.79 o 
  11   1  11        9.77        2.99     15.04 o 
 -11   2  11      619.26      636.52     23.52 o 
 -10   2  11      287.06      292.40     17.15 o 
  -9   2  11       78.09       90.06     10.28 o 
  -8   2  11     6170.35     5949.06     53.70 o 
  -7   2  11     1476.59     1496.70     21.50 o 
  -6   2  11     2990.65     2980.02     29.66 o 
  -5   2  11     1535.39     1555.40     18.93 o 
  -4   2  11     2371.67     2390.47     23.96 o 
  -3   2  11        2.78       -6.15      5.44 o 
  -2   2  11      567.69      497.92     12.15 o 
  -1   2  11     2239.89     2200.63     26.55 o 
   0   2  11     2214.93     2051.06     30.07 o 
   1   2  11       85.71       74.25      8.11 o 
   2   2  11     2758.55     2619.77     30.59 o 
   3   2  11     2073.84     2022.91     28.70 o 
   4   2  11      251.19      232.63     12.03 o 
   5   2  11     1402.69     1319.82     26.72 o 
   6   2  11      469.92      473.36     17.60 o 
   7   2  11      185.61      189.79     13.38 o 
   8   2  11     1651.01     1656.27     59.59 o 
   9   2  11     1073.21     1039.86     38.51 o 
  10   2  11       95.12       85.36     16.75 o 
  11   2  11      369.62      437.25     26.74 o 
 -11   3  11      103.06      100.01     16.21 o 
 -10   3  11      109.62      129.49     16.02 o 
  -9   3  11       15.34       -3.59      8.16 o 
  -8   3  11     1873.23     1829.52     26.69 o 
  -7   3  11      502.99      498.07     13.39 o 
  -6   3  11     1680.17     1699.39     25.59 o 
  -5   3  11     5317.68     5320.08     43.53 o 
  -4   3  11     1223.15     1230.55     15.93 o 
  -3   3  11      289.35      305.80      8.35 o 
  -2   3  11     7368.67     7174.55     62.16 o 
  -1   3  11        0.21        3.00      5.83 o 
   0   3  11     6800.73     6591.24     71.69 o 
   1   3  11     2909.77     2750.57     37.04 o 
   2   3  11     2242.23     2164.75     27.16 o 
   3   3  11        2.41        3.27      6.10 o 
   4   3  11     1860.90     1783.62     27.90 o 
   5   3  11      111.07      108.02      9.60 o 
   6   3  11      551.08      577.73     19.29 o 
   7   3  11      170.91      167.36     15.64 o 
   8   3  11     2059.26     2055.63     38.90 o 
   9   3  11       46.80       41.76     11.82 o 
  10   3  11     1150.50     1149.01     44.77 o 
 -11   4  11       27.02       14.27     13.51 o 
 -10   4  11       10.32       11.43     12.36 o 
  -9   4  11      410.06      323.27     14.58 o 
  -8   4  11      446.15      444.77     14.21 o 
  -7   4  11    10033.56    10088.89     88.58 o 
  -6   4  11       22.58       11.66      6.24 o 
  -5   4  11       44.47       53.35      5.98 o 
  -4   4  11      138.45      161.35      7.02 o 
  -3   4  11      792.90      790.38     12.09 o 
  -2   4  11     2212.45     2241.22     21.29 o 
  -1   4  11    12947.74    12603.52    112.12 o 
   0   4  11      944.44     1006.08     18.16 o 
   1   4  11      394.50      358.14     11.79 o 
   2   4  11       60.34       81.43      7.75 o 
   3   4  11     5870.21     5846.58     63.88 o 
   4   4  11      524.84      524.38     15.38 o 
   5   4  11     2093.68     2068.56     31.99 o 
   6   4  11      535.24      582.70     19.38 o 
   7   4  11        0.91        5.71      9.09 o 
   8   4  11      541.49      509.83     20.70 o 
   9   4  11     2808.29     2896.26     49.95 o 
  10   4  11      105.76       94.14     14.14 o 
 -11   5  11        8.63       -6.70     12.61 o 
 -10   5  11       80.68       94.88     13.54 o 
  -9   5  11     2408.54     2392.31     35.79 o 
  -8   5  11      474.33      433.03     17.28 o 
  -7   5  11        9.73       13.30      7.85 o 
  -6   5  11     8534.76     8204.05     67.97 o 
  -5   5  11     1650.50     1708.64     19.85 o 
  -4   5  11      222.71      208.42      7.62 o 
  -3   5  11     1050.23     1075.25     14.11 o 
  -2   5  11        1.62        1.25      5.59 o 
  -1   5  11      812.76      809.12     15.50 o 
   0   5  11      495.58      444.67     11.85 o 
   1   5  11     9887.38     9723.25     99.65 o 
   2   5  11      334.92      366.26     11.73 o 
   3   5  11      245.10      266.97     11.86 o 
   4   5  11        8.94       12.88      7.22 o 
   5   5  11      672.07      646.32     17.92 o 
   6   5  11     2001.63     2064.70     37.03 o 
   7   5  11      510.52      528.95     20.18 o 
   8   5  11       56.74       46.53     11.67 o 
   9   5  11       90.09       87.97     13.23 o 
  10   5  11      368.01      386.77     31.09 o 
 -10   6  11      185.25      170.59     13.10 o 
  -9   6  11      494.30      483.53     18.80 o 
  -8   6  11     4565.31     4557.59     69.21 o 
  -7   6  11       55.98       43.98      8.80 o 
  -6   6  11     2535.50     2519.05     31.53 o 
  -5   6  11       42.47       53.94      7.43 o 
  -4   6  11       91.44      101.85      6.83 o 
  -3   6  11     2345.31     2334.64     29.71 o 
  -2   6  11      288.83      302.02     10.40 o 
  -1   6  11     3373.35     3281.43     34.99 o 
   0   6  11     3536.99     3388.68     39.52 o 
   1   6  11      753.16      674.32     18.52 o 
   2   6  11     1796.39     1794.16     26.53 o 
   3   6  11       35.89       20.56      6.91 o 
   4   6  11      336.42      345.92     16.62 o 
   5   6  11       41.26       34.31     12.08 o 
   6   6  11      732.97      720.14     19.30 o 
   7   6  11       14.41        4.75      8.59 o 
   8   6  11     1263.16     1294.86     31.52 o 
   9   6  11      137.52      128.42     14.72 o 
  10   6  11      957.00      813.10     30.67 o 
 -10   7  11      235.99      260.07     14.94 o 
  -9   7  11       26.79       45.08     10.75 o 
  -8   7  11     1106.32     1135.73     23.92 o 
  -7   7  11      239.82      243.06     12.63 o 
  -6   7  11       22.96       31.97      7.35 o 
  -5   7  11     1391.50     1376.37     21.62 o 
  -4   7  11     2238.07     2247.83     37.45 o 
  -3   7  11        1.87       -5.66      8.39 o 
  -2   7  11      251.15      259.74     11.52 o 
  -1   7  11      650.52      672.95     16.18 o 
   0   7  11     2242.81     2203.28     29.99 o 
   1   7  11     2791.56     2791.34     35.06 o 
   2   7  11     5303.54     5126.24     54.50 o 
   3   7  11     1348.97     1284.20     20.00 o 
   4   7  11       46.83       63.69      7.91 o 
   5   7  11       56.86       71.32      8.82 o 
   6   7  11      234.44      201.12     12.36 o 
   7   7  11      178.48      197.92     15.94 o 
   8   7  11     1018.07     1005.73     28.22 o 
   9   7  11       59.44       45.36     12.87 o 
 -10   8  11      743.28      638.21     25.54 o 
  -9   8  11      405.73      317.38     16.77 o 
  -8   8  11       11.74        6.45      8.62 o 
  -7   8  11      268.33      291.44     13.78 o 
  -6   8  11      153.40      123.66      9.40 o 
  -5   8  11      635.41      613.53     20.52 o 
  -4   8  11     4260.41     4134.88     56.32 o 
  -3   8  11     1912.29     1884.29     34.03 o 
  -2   8  11      190.83      184.06     16.18 o 
  -1   8  11     3094.99     3024.40     44.45 o 
   0   8  11        3.77        0.07      6.84 o 
   1   8  11       51.07       62.55      8.22 o 
   2   8  11     1134.45     1083.25     20.53 o 
   3   8  11       56.68       52.70      8.03 o 
   4   8  11       11.65        1.51      6.31 o 
   5   8  11        6.77        2.45      7.33 o 
   6   8  11     1053.62     1081.34     21.97 o 
   7   8  11      296.14      295.75     16.98 o 
   8   8  11      779.07      769.13     25.97 o 
   9   8  11     1688.33     1791.32     34.08 o 
  -9   9  11      919.55      916.25     25.18 o 
  -8   9  11      498.05      463.10     27.98 o 
  -7   9  11      131.85      149.21     17.54 o 
  -6   9  11      740.42      710.02     22.50 o 
  -5   9  11     1210.44     1217.13     28.30 o 
  -4   9  11     1668.07     1740.23     33.49 o 
  -3   9  11     1036.05     1036.23     25.35 o 
  -2   9  11        5.29        9.79      9.30 o 
  -1   9  11      851.72      876.43     23.20 o 
   0   9  11       49.43       56.24     10.47 o 
   1   9  11     4955.01     4931.86     62.32 o 
   2   9  11      250.63      301.33     12.48 o 
   3   9  11      258.33      305.63     11.31 o 
   4   9  11     3415.54     3345.81     38.48 o 
   5   9  11      228.91      246.15     12.66 o 
   6   9  11       19.39       12.67      8.25 o 
   7   9  11     2333.16     2286.26     43.07 o 
   8   9  11      866.10      873.48     23.66 o 
   9   9  11      175.18      162.81     21.83 o 
  -8  10  11       96.42       86.95     16.10 o 
  -7  10  11     2104.06     2002.34     44.96 o 
  -6  10  11      750.37      761.63     35.98 o 
  -5  10  11      980.89      983.61     26.18 o 
  -4  10  11       14.20        7.65     11.07 o 
  -3  10  11      411.37      430.26     28.23 o 
  -2  10  11       27.58       35.73     10.36 o 
  -1  10  11     2754.72     2749.76     43.08 o 
   0  10  11      854.51      811.67     22.53 o 
   1  10  11      126.48      121.72     12.25 o 
   2  10  11       53.51       36.10      9.92 o 
   3  10  11     2546.84     2515.11     45.09 o 
   4  10  11       27.12       31.01      7.59 o 
   5  10  11     2512.55     2542.16     32.57 o 
   6  10  11      135.76      153.74     16.96 o 
   7  10  11       73.56       73.81     11.06 o 
   8  10  11       14.13       -4.38     11.76 o 
  -8  11  11      209.80      247.38     20.54 o 
  -7  11  11      683.67      690.15     27.84 o 
  -6  11  11     1928.67     1946.55     44.34 o 
  -5  11  11     1651.64     1665.17     39.03 o 
  -4  11  11        0.25       -6.78     10.03 o 
  -3  11  11     1639.97     1681.35     33.57 o 
  -2  11  11     2364.48     2440.93     45.15 o 
  -1  11  11      345.73      399.18     17.68 o 
   0  11  11     2922.70     2814.98     44.03 o 
   1  11  11       59.93       68.50     11.25 o 
   2  11  11      409.53      355.94     16.93 o 
   3  11  11     1346.05     1377.73     51.97 o 
   4  11  11     1632.32     1666.97     28.35 o 
   5  11  11      430.11      491.90     16.62 o 
   6  11  11     3007.30     3018.15     40.67 o 
   7  11  11       59.35       43.35     11.19 o 
  -7  12  11     1068.20     1105.35     34.82 o 
  -6  12  11      246.01      296.67     21.62 o 
  -5  12  11      161.07      147.20     14.74 o 
  -4  12  11     3104.73     3040.09     48.69 o 
  -3  12  11        2.48      -10.89      9.82 o 
  -2  12  11     1183.19     1194.63     28.64 o 
  -1  12  11      564.81      586.20     20.84 o 
   0  12  11      229.70      266.17     15.92 o 
   1  12  11      366.88      376.18     17.63 o 
   2  12  11     2900.68     2951.09     56.61 o 
   3  12  11        6.92       10.58      8.73 o 
   4  12  11     2630.60     2629.76     37.39 o 
   5  12  11      147.98      198.40     11.95 o 
   6  12  11     1837.99     1875.49     50.91 o 
   7  12  11      593.06      550.95     24.19 o 
  -6  13  11        5.31        2.80     13.29 o 
  -5  13  11     1843.05     1897.12     38.46 o 
  -4  13  11      129.93       79.68     13.16 o 
  -3  13  11       95.69       94.48     13.68 o 
  -2  13  11     1825.01     1817.57     43.79 o 
  -1  13  11       66.48       42.90     11.82 o 
   0  13  11        6.88       -8.76     10.53 o 
   1  13  11     3389.00     3434.50     51.23 o 
   2  13  11       32.89       26.34      8.71 o 
   3  13  11      406.48      457.08     17.08 o 
   4  13  11     1194.88     1273.21     25.59 o 
   5  13  11       38.02       40.36      9.78 o 
   6  13  11       65.91       71.10     12.34 o 
  -5  14  11        1.82        2.79     13.76 o 
  -4  14  11       87.96       98.93     12.30 o 
  -3  14  11     1966.34     1917.65     33.28 o 
  -2  14  11       35.47       22.87     10.12 o 
  -1  14  11      237.45      215.76     14.29 o 
   0  14  11     1051.64     1008.53     23.65 o 
   1  14  11      218.39      196.32     15.82 o 
   2  14  11      359.34      419.65     16.77 o 
   3  14  11      107.64       86.99     17.75 o 
   4  14  11      554.29      601.34     24.56 o 
  -3  15  11     1015.18     1042.61     25.20 o 
  -2  15  11       30.42       33.74     10.96 o 
  -1  15  11      803.18      834.43     22.67 o 
   0  15  11      188.93      197.98     14.01 o 
   1  15  11      171.13      203.96     15.96 o 
   2  15  11      134.62      145.89     15.58 o 
 -10   0  12       33.41       15.62     14.88 o 
  -8   0  12      859.53      837.74     25.38 o 
  -6   0  12      344.00      438.26     19.16 o 
  -4   0  12     1770.99     1719.48     56.12 o 
  -2   0  12     1156.91     1276.88     33.71 o 
   0   0  12      169.45      134.16     23.08 o 
   2   0  12    14577.86    14443.20    203.51 o 
   4   0  12        1.14      -14.64      9.76 o 
   6   0  12       71.46       53.33     18.27 o 
   8   0  12    13402.16    13255.05    267.63 o 
  10   0  12      218.55      191.04     28.68 o 
 -11   1  12      605.74      579.21     43.73 o 
 -10   1  12      182.27      149.17     14.28 o 
  -9   1  12       47.04       36.15      8.95 o 
  -8   1  12       24.63       17.93      7.30 o 
  -7   1  12     2849.99     2803.24     31.83 o 
  -6   1  12     2844.52     2811.06     28.68 o 
  -5   1  12     8338.95     8334.19     73.98 o 
  -4   1  12        5.86        3.88      6.79 o 
  -3   1  12     1559.39     1626.60     24.03 o 
  -2   1  12      509.11      492.67     12.91 o 
  -1   1  12        4.91        3.75      6.94 o 
   0   1  12     1210.28     1163.30     22.37 o 
   1   1  12     2018.20     2049.05     28.41 o 
   2   1  12      241.19      231.66     11.87 o 
   3   1  12     4719.70     4686.14     57.46 o 
   4   1  12      702.60      673.31     21.77 o 
   5   1  12     1308.28     1249.55     64.05 o 
   6   1  12      825.09      828.85     29.74 o 
   7   1  12     3015.32     2986.34     61.45 o 
   8   1  12     1190.01     1263.69     48.96 o 
   9   1  12     1663.91     1672.69    109.38 o 
  10   1  12     1114.86     1082.56     38.35 o 
 -11   2  12     1031.76     1009.44     42.64 o 
 -10   2  12       56.40       67.63     14.56 o 
  -9   2  12      519.75      466.68     15.71 o 
  -8   2  12      282.42      312.73     13.43 o 
  -7   2  12     3931.07     3805.27     39.14 o 
  -6   2  12       26.95       34.79      6.13 o 
  -5   2  12      290.69      313.58     10.02 o 
  -4   2  12        4.25        6.63      6.82 o 
  -3   2  12      834.72      844.15     16.81 o 
  -2   2  12     1298.37     1266.86     23.76 o 
  -1   2  12      957.55      929.21     20.12 o 
   0   2  12      714.61      701.88     17.70 o 
   1   2  12      238.12      229.35     11.57 o 
   2   2  12     1147.78     1112.88     18.35 o 
   3   2  12     5775.00     5687.24     57.20 o 
   4   2  12       15.33        8.12      6.80 o 
   5   2  12       15.52       10.09     10.66 o 
   6   2  12     2670.84     2614.05     55.28 o 
   7   2  12        8.58       10.21     21.73 o 
   8   2  12      587.71      570.73     27.65 o 
   9   2  12     4108.03     4237.33     80.77 o 
  10   2  12     1258.19     1237.17     41.03 o 
 -10   3  12      472.35      416.88     22.81 o 
  -9   3  12       71.10       53.59      9.24 o 
  -8   3  12       47.60       47.51      7.98 o 
  -7   3  12      726.43      683.02     15.30 o 
  -6   3  12     2078.34     2122.60     23.96 o 
  -5   3  12       51.27       70.05      6.74 o 
  -4   3  12     5748.89     5695.34     45.77 o 
  -3   3  12      293.92      277.61     10.81 o 
  -2   3  12      607.02      601.17     14.98 o 
  -1   3  12      997.39      922.47     20.52 o 
   0   3  12        4.32      -10.31      6.87 o 
   1   3  12     2990.58     2903.72     39.69 o 
   2   3  12     1407.99     1455.85     21.76 o 
   3   3  12      889.67      901.79     18.86 o 
   4   3  12       14.41       12.99      7.30 o 
   5   3  12        4.62        5.92      7.65 o 
   6   3  12       67.75       56.92     12.96 o 
   7   3  12      757.09      781.44     71.96 o 
   8   3  12      206.64      228.89     19.67 o 
   9   3  12      409.77      383.45     24.33 o 
  10   3  12      620.03      626.80     30.82 o 
 -10   4  12      566.29      496.24     24.54 o 
  -9   4  12      471.93      403.55     22.22 o 
  -8   4  12        7.63       -3.12      7.52 o 
  -7   4  12      790.00      794.77     17.49 o 
  -6   4  12     2799.73     2957.69     32.15 o 
  -5   4  12      725.12      748.11     13.44 o 
  -4   4  12       24.90       28.69      7.53 o 
  -3   4  12      292.31      293.49     11.09 o 
  -2   4  12      873.94      826.57     16.05 o 
  -1   4  12     2459.61     2379.63     39.22 o 
   0   4  12     5485.16     5356.27     55.64 o 
   1   4  12       67.53       60.53      8.59 o 
   2   4  12     3024.10     3068.52     39.47 o 
   3   4  12       30.17       23.16      7.51 o 
   4   4  12     5214.29     5057.50     74.96 o 
   5   4  12     1130.35     1119.75     43.49 o 
   6   4  12        9.86       10.50      8.82 o 
   7   4  12      616.77      563.16     20.86 o 
   8   4  12     1132.42     1100.24     36.44 o 
   9   4  12      122.40      158.32     18.74 o 
  10   4  12     1299.03     1413.11     44.07 o 
 -10   5  12     1063.94     1072.21     33.16 o 
  -9   5  12      934.60      881.47     20.41 o 
  -8   5  12     2030.64     1942.09     31.42 o 
  -7   5  12        0.80       10.38      8.01 o 
  -6   5  12     1251.41     1309.45     30.43 o 
  -5   5  12     4064.06     3998.31     38.34 o 
  -4   5  12     1527.61     1575.43     22.99 o 
  -3   5  12     7362.69     7192.75     65.32 o 
  -2   5  12     2622.62     2536.31     30.27 o 
  -1   5  12      158.45      186.10      9.38 o 
   0   5  12     1539.09     1429.02     21.39 o 
   1   5  12      186.01      192.99     11.54 o 
   2   5  12     4464.81     4540.06     53.31 o 
   3   5  12      426.47      392.93     14.11 o 
   4   5  12     3686.67     3622.11     60.93 o 
   5   5  12      202.12      187.50     12.28 o 
   6   5  12        1.88       -9.24      8.75 o 
   7   5  12        2.62        3.72     16.70 o 
   8   5  12     1366.54     1330.31     32.35 o 
   9   5  12      265.55      256.41     21.43 o 
 -10   6  12      598.07      533.04     21.50 o 
  -9   6  12      220.98      232.02     14.01 o 
  -8   6  12      278.95      302.95     18.74 o 
  -7   6  12      396.13      422.42     17.55 o 
  -6   6  12      261.86      297.98     13.70 o 
  -5   6  12      589.65      577.74     19.73 o 
  -4   6  12      621.01      614.35     20.12 o 
  -3   6  12     2503.20     2608.18     30.97 o 
  -2   6  12        8.27       11.43      6.43 o 
  -1   6  12      281.75      301.09     10.83 o 
   0   6  12      270.36      275.04     10.59 o 
   1   6  12      437.16      420.28     23.21 o 
   2   6  12      457.60      442.04     12.51 o 
   3   6  12     3553.04     3397.89     40.20 o 
   4   6  12      198.65      225.89     12.68 o 
   5   6  12      194.00      190.71     12.61 o 
   6   6  12     2539.67     2445.95     66.20 o 
   7   6  12       18.86       19.29      9.13 o 
   8   6  12      994.62      990.69     34.98 o 
   9   6  12      902.21      978.59     29.24 o 
  -9   7  12      623.80      518.78     18.52 o 
  -8   7  12       56.98       30.50     10.96 o 
  -7   7  12      399.00      402.71     22.17 o 
  -6   7  12      220.46      229.13     25.85 o 
  -5   7  12     4282.94     4239.24     58.34 o 
  -4   7  12        0.36      -13.63      9.08 o 
  -3   7  12     2552.68     2490.83     40.30 o 
  -2   7  12     3011.29     3075.42     45.77 o 
  -1   7  12     1407.85     1352.66     20.90 o 
   0   7  12      511.94      502.31     15.13 o 
   1   7  12    10548.54    10473.28     98.06 o 
   2   7  12     1125.07     1114.60     19.00 o 
   3   7  12     1951.16     1814.17     27.85 o 
   4   7  12      241.73      279.83     13.43 o 
   5   7  12     2186.05     2135.62     31.24 o 
   6   7  12      307.79      284.37     13.22 o 
   7   7  12     1851.30     1899.54     68.35 o 
   8   7  12       77.59      114.38     14.20 o 
   9   7  12      861.52      880.99     28.30 o 
  -9   8  12      213.16      159.76     18.50 o 
  -8   8  12       19.47        5.92     12.24 o 
  -7   8  12     1632.44     1578.34     38.78 o 
  -6   8  12      111.13       95.83     12.78 o 
  -5   8  12      188.94      201.82     14.82 o 
  -4   8  12     3514.37     3612.60     52.50 o 
  -3   8  12     1032.28      961.42     24.87 o 
  -2   8  12     2481.16     2463.63     40.40 o 
  -1   8  12     2534.48     2643.77     41.87 o 
   0   8  12      316.60      377.34     23.07 o 
   1   8  12      557.69      614.22     16.49 o 
   2   8  12     1860.75     1901.71     31.98 o 
   3   8  12      818.22      782.83     16.57 o 
   4   8  12       72.02       39.19      7.52 o 
   5   8  12      464.23      535.22     16.40 o 
   6   8  12       86.72       73.18      9.90 o 
   7   8  12      140.11      172.73     15.03 o 
   8   8  12     2329.72     2438.52     66.69 o 
  -8   9  12      603.32      617.05     26.38 o 
  -7   9  12      217.82      193.90     18.75 o 
  -6   9  12     1084.55     1218.30     29.55 o 
  -5   9  12       16.53       19.25     10.65 o 
  -4   9  12       63.94       59.42     11.92 o 
  -3   9  12        2.56        2.44      9.69 o 
  -2   9  12      129.99      158.06     16.10 o 
  -1   9  12      768.77      762.56     22.43 o 
   0   9  12     3607.29     3636.90     51.68 o 
   1   9  12       23.59       23.14     10.03 o 
   2   9  12     1250.67     1141.52     26.30 o 
   3   9  12      149.23      157.38      9.75 o 
   4   9  12     1986.08     1942.29     30.62 o 
   5   9  12        5.70        0.94      8.05 o 
   6   9  12      296.55      311.46     16.37 o 
   7   9  12       12.58       21.81     11.47 o 
   8   9  12      501.20      516.69     26.76 o 
  -8  10  12      209.58      200.86     22.35 o 
  -7  10  12     2538.86     2532.15     52.39 o 
  -6  10  12      109.94      134.60     14.91 o 
  -5  10  12       33.35       48.69     12.05 o 
  -4  10  12     3188.01     3055.71     48.52 o 
  -3  10  12       60.83       53.77     11.69 o 
  -2  10  12      187.15      201.21     14.93 o 
  -1  10  12        2.54        0.74      9.71 o 
   0  10  12     1134.76     1103.80     26.59 o 
   1  10  12       32.53       23.86      9.97 o 
   2  10  12     1087.55      991.85     24.96 o 
   3  10  12     1341.24     1326.66     25.11 o 
   4  10  12        6.95        9.42      8.32 o 
   5  10  12     1465.32     1364.50     25.50 o 
   6  10  12     1865.01     1942.77     34.94 o 
   7  10  12        6.10        8.54     12.79 o 
  -7  11  12      110.30      114.63     17.14 o 
  -6  11  12       38.72       62.00     15.12 o 
  -5  11  12     2066.96     2062.55     43.69 o 
  -4  11  12       10.93       15.95     11.21 o 
  -3  11  12      432.84      453.69     19.99 o 
  -2  11  12      132.45      161.25     14.59 o 
  -1  11  12      177.22      173.45     14.49 o 
   0  11  12        5.70       12.09     10.32 o 
   1  11  12     3297.08     3149.70     48.04 o 
   2  11  12       37.47       16.72      9.04 o 
   3  11  12       32.93       12.74      9.01 o 
   4  11  12      528.34      514.54     26.66 o 
   5  11  12      124.32      125.98     11.81 o 
   6  11  12       10.88      -14.11     11.69 o 
   7  11  12      745.84      670.01     22.04 o 
  -6  12  12     1141.72     1205.20     36.26 o 
  -5  12  12      130.52      121.14     14.58 o 
  -4  12  12      364.31      365.35     19.32 o 
  -3  12  12      917.62      941.80     33.91 o 
  -2  12  12     1553.45     1554.13     33.32 o 
  -1  12  12       39.52       34.75     11.41 o 
   0  12  12      415.47      386.80     18.75 o 
   1  12  12      799.46      845.78     24.57 o 
   2  12  12      685.52      648.28     19.21 o 
   3  12  12     2114.37     2075.80     33.22 o 
   4  12  12      896.21      800.20     21.13 o 
   5  12  12     2327.90     2282.78     32.45 o 
   6  12  12      392.60      428.37     20.00 o 
  -5  13  12       45.89       63.49     13.77 o 
  -4  13  12      973.15     1072.99     29.31 o 
  -3  13  12     2692.62     2723.47     46.75 o 
  -2  13  12      245.75      280.32     17.72 o 
  -1  13  12      296.71      263.94     27.93 o 
   0  13  12     1440.82     1385.19     31.55 o 
   1  13  12      104.74      128.87     13.93 o 
   2  13  12     1035.89      944.93     22.98 o 
   3  13  12      582.89      569.88     18.76 o 
   4  13  12      404.40      429.00     16.96 o 
  -3  14  12       30.11       15.51     10.57 o 
  -2  14  12      594.70      607.17     20.07 o 
  -1  14  12      433.86      492.32     19.36 o 
   0  14  12     1270.55     1375.47     28.18 o 
   1  14  12        0.14        1.21      9.63 o 
   2  14  12      847.37      901.89     20.98 o 
   3  14  12      485.45      501.50     17.18 o 
  -9   0  13     2687.24     2626.72     50.39 o 
  -7   0  13      656.23      621.03     23.47 o 
  -5   0  13      379.12      297.01     16.53 o 
  -3   0  13     4640.47     4479.09     62.49 o 
  -1   0  13     3203.25     3321.59     62.74 o 
   1   0  13      146.47      126.36     15.01 o 
   3   0  13     4046.93     4141.31    106.89 o 
   5   0  13     3298.51     3294.59     91.02 o 
   7   0  13      249.21      260.73     28.85 o 
   9   0  13    10162.34    10631.17    228.64 o 
 -10   1  13      688.06      730.46     28.60 o 
  -9   1  13      181.00      177.19     17.65 o 
  -8   1  13      459.40      468.18     15.42 o 
  -7   1  13       20.41       -0.42      6.95 o 
  -6   1  13     1424.95     1411.21     21.38 o 
  -5   1  13     2863.72     2847.68     33.64 o 
  -4   1  13     4068.82     3974.55     45.43 o 
  -3   1  13        4.65        3.72      7.87 o 
  -2   1  13      969.24      926.70     21.11 o 
  -1   1  13     1231.46     1265.42     24.44 o 
   0   1  13      183.36      217.22     14.07 o 
   1   1  13     4467.28     4372.87     54.37 o 
   2   1  13     2150.29     2139.41     34.03 o 
   3   1  13     5194.64     5041.65     62.06 o 
   4   1  13       42.95       30.97     10.34 o 
   5   1  13     3257.31     3085.77     61.70 o 
   6   1  13       33.62       24.96     12.63 o 
   7   1  13      765.86      828.86     46.78 o 
   8   1  13     1248.56     1300.28     40.49 o 
   9   1  13        8.73        7.47     13.50 o 
 -10   2  13     1392.15     1267.58     31.01 o 
  -9   2  13       38.76       43.69      9.34 o 
  -8   2  13       60.76       61.57      8.49 o 
  -7   2  13      195.27      164.96      9.76 o 
  -6   2  13     1314.11     1287.17     18.90 o 
  -5   2  13     3540.40     3443.71     38.44 o 
  -4   2  13     2166.29     2276.79     35.59 o 
  -3   2  13      645.03      603.68     17.63 o 
  -2   2  13     1138.93     1168.50     23.63 o 
  -1   2  13      136.91      160.73     19.49 o 
   0   2  13     2981.77     2878.32     40.22 o 
   1   2  13     2000.30     1954.12     31.68 o 
   2   2  13     7626.84     7503.38     83.55 o 
   3   2  13     2936.28     2962.97     50.72 o 
   4   2  13       76.72       80.64     11.88 o 
   5   2  13      851.37      788.50     29.21 o 
   6   2  13       73.37       35.88     19.45 o 
   7   2  13      186.37      192.85     18.30 o 
   8   2  13     2393.34     2403.77     56.56 o 
   9   2  13       88.21      116.29     28.63 o 
 -10   3  13      756.94      787.71     28.14 o 
  -9   3  13       23.31        9.89      8.50 o 
  -8   3  13      999.88      878.37     18.03 o 
  -7   3  13      644.96      604.69     13.97 o 
  -6   3  13      743.71      735.79     14.32 o 
  -5   3  13     3513.14     3563.31     39.87 o 
  -4   3  13      766.70      740.84     16.55 o 
  -3   3  13      178.31      204.75     12.20 o 
  -2   3  13      634.67      636.16     17.87 o 
  -1   3  13      125.16      141.98     10.95 o 
   0   3  13      958.12     1003.57     21.87 o 
   1   3  13     2582.75     2562.32     37.55 o 
   2   3  13      253.51      255.02     10.67 o 
   3   3  13        1.31        8.71      9.48 o 
   4   3  13     2710.23     2638.60     46.44 o 
   5   3  13      190.20      179.25     14.80 o 
   6   3  13       20.07       11.06     12.42 o 
   7   3  13      445.86      429.16     24.30 o 
   8   3  13      216.90      257.10     21.28 o 
   9   3  13      237.52      235.09     21.50 o 
 -10   4  13      781.00      855.04     26.52 o 
  -9   4  13       53.71       43.87      9.38 o 
  -8   4  13        0.69      -10.00      7.72 o 
  -7   4  13      300.76      298.78     14.13 o 
  -6   4  13      599.61      556.22     17.18 o 
  -5   4  13     7581.06     7495.55     69.49 o 
  -4   4  13      350.10      327.68     12.06 o 
  -3   4  13     2315.35     2317.78     29.60 o 
  -2   4  13      467.93      439.88     13.13 o 
  -1   4  13      189.60      179.89     11.71 o 
   0   4  13     2886.57     2852.78     40.08 o 
   1   4  13      221.13      207.69     12.17 o 
   2   4  13      293.46      279.33     12.32 o 
   3   4  13     7272.78     7332.00     79.08 o 
   4   4  13      767.98      780.32     29.35 o 
   5   4  13     3079.85     2942.75     55.87 o 
   6   4  13     1744.64     1677.69     55.35 o 
   7   4  13      876.69      894.61     33.12 o 
   8   4  13        7.25       -5.94     13.11 o 
   9   4  13     1528.64     1670.85     54.95 o 
  -9   5  13      442.30      435.77     17.92 o 
  -8   5  13       43.79       34.07     13.30 o 
  -7   5  13      428.75      392.27     18.60 o 
  -6   5  13     1874.05     1740.02     34.05 o 
  -5   5  13      512.03      556.84     20.14 o 
  -4   5  13      168.81      159.26      9.85 o 
  -3   5  13       86.83       83.94      8.45 o 
  -2   5  13     2178.65     2187.40     28.90 o 
  -1   5  13     1903.92     1866.91     25.82 o 
   0   5  13      394.45      392.53     14.52 o 
   1   5  13     2705.46     2631.73     38.54 o 
   2   5  13       54.29       79.48      8.99 o 
   3   5  13     1595.41     1519.24     26.80 o 
   4   5  13     2185.33     2163.16     49.68 o 
   5   5  13     3614.87     3451.31     71.19 o 
   6   5  13      151.77      106.62     45.60 o 
   7   5  13      942.73      877.77     38.47 o 
   8   5  13     1166.13     1027.79     36.62 o 
   9   5  13       10.86       -1.39     29.29 o 
  -9   6  13      394.03      426.44     33.36 o 
  -8   6  13      120.73      144.63     17.02 o 
  -7   6  13      137.79      182.08     14.98 o 
  -6   6  13     1562.28     1599.67     33.01 o 
  -5   6  13     3461.08     3540.06     52.14 o 
  -4   6  13     6174.49     6214.02     76.34 o 
  -3   6  13      364.06      344.09     16.81 o 
  -2   6  13     1888.98     1878.88     25.89 o 
  -1   6  13      266.56      244.03     10.74 o 
   0   6  13      101.13      112.74      8.89 o 
   1   6  13      649.79      651.76     17.27 o 
   2   6  13     5587.22     5663.35     59.09 o 
   3   6  13      282.78      302.41     12.63 o 
   4   6  13      282.24      260.47     12.24 o 
   5   6  13      414.74      364.82     32.25 o 
   6   6  13      425.02      475.18     17.66 o 
   7   6  13     1545.88     1620.38     36.89 o 
   8   6  13      151.15      131.07     18.49 o 
   9   6  13      261.38      258.82     22.55 o 
  -9   7  13      128.06      106.33     21.49 o 
  -8   7  13      790.03      753.94     28.44 o 
  -7   7  13      291.61      302.47     29.11 o 
  -6   7  13      508.90      554.94     20.91 o 
  -5   7  13      554.17      538.29     20.39 o 
  -4   7  13     2089.32     2056.07     37.58 o 
  -3   7  13     2221.71     2191.79     38.25 o 
  -2   7  13     1611.00     1629.88     32.23 o 
  -1   7  13      183.99      199.47     14.14 o 
   0   7  13        1.01        4.03      7.66 o 
   1   7  13      449.98      478.75     15.48 o 
   2   7  13     1027.28      986.29     18.50 o 
   3   7  13      955.97      965.40     20.26 o 
   4   7  13     1619.12     1572.69     31.10 o 
   5   7  13       11.85        4.65      8.29 o 
   6   7  13      256.23      293.44     13.88 o 
   7   7  13      434.65      361.65     22.49 o 
   8   7  13      193.47      174.41     19.85 o 
  -8   8  13      672.65      672.32     43.21 o 
  -7   8  13      225.57      201.93     18.85 o 
  -6   8  13     1581.24     1660.96     42.66 o 
  -5   8  13       13.02       13.69     10.90 o 
  -4   8  13     1634.42     1575.74     32.96 o 
  -3   8  13     1470.50     1498.63     35.87 o 
  -2   8  13      624.69      611.29     21.03 o 
  -1   8  13       28.81       25.68     10.33 o 
   0   8  13        8.69       -5.35      9.49 o 
   1   8  13        0.63        6.64      9.42 o 
   2   8  13     2150.77     2057.56     27.90 o 
   3   8  13     3206.07     3123.37     36.53 o 
   4   8  13      588.94      586.96     18.81 o 
   5   8  13       10.04        0.47      8.23 o 
   6   8  13     1948.85     1909.68     31.12 o 
   7   8  13      468.73      574.61     23.23 o 
   8   8  13       44.48       48.76     13.22 o 
  -8   9  13      261.35      258.49     21.73 o 
  -7   9  13      309.02      338.23     26.74 o 
  -6   9  13       78.96       80.00     13.45 o 
  -5   9  13     4752.28     4757.48     65.88 o 
  -4   9  13      927.76      967.91     26.61 o 
  -3   9  13      441.02      430.57     19.43 o 
  -2   9  13        0.53       -9.62      9.62 o 
  -1   9  13      450.70      487.50     19.54 o 
   0   9  13      398.94      420.53     24.18 o 
   1   9  13     1386.14     1465.93     30.97 o 
   2   9  13       21.92        8.79      9.25 o 
   3   9  13        0.83        3.43      8.51 o 
   4   9  13     1421.54     1238.49     26.50 o 
   5   9  13      123.47      152.65     11.68 o 
   6   9  13      612.78      634.46     18.90 o 
   7   9  13      143.57      155.49     24.08 o 
  -7  10  13      326.10      290.38     22.19 o 
  -6  10  13        2.76        4.34     11.38 o 
  -5  10  13        0.20      -12.61     10.62 o 
  -4  10  13     1196.11     1148.16     29.11 o 
  -3  10  13       15.47       -1.11     10.60 o 
  -2  10  13     1354.81     1277.54     29.92 o 
  -1  10  13      824.58      896.03     25.24 o 
   0  10  13       19.27       17.91     10.81 o 
   1  10  13       11.63        0.87     10.61 o 
   2  10  13     1080.40     1048.10     22.98 o 
   3  10  13      417.24      429.99     16.59 o 
   4  10  13      303.27      339.35     17.06 o 
   5  10  13     1105.69     1243.12     30.12 o 
   6  10  13      351.11      366.73     17.59 o 
  -6  11  13      388.89      418.63     21.31 o 
  -5  11  13      129.59      112.38     14.56 o 
  -4  11  13      225.84      233.46     20.12 o 
  -3  11  13       18.19        6.73     11.11 o 
  -2  11  13      252.22      288.56     17.62 o 
  -1  11  13      136.82      180.46     19.84 o 
   0  11  13       10.74       11.67     10.60 o 
   1  11  13      131.05      128.68     13.94 o 
   2  11  13     1786.64     1743.00     30.30 o 
   3  11  13       21.18       18.37      9.71 o 
   4  11  13     1991.35     1860.28     35.26 o 
   5  11  13      178.96      197.93     19.22 o 
   6  11  13      183.59      144.75     17.04 o 
  -5  12  13      748.97      721.16     25.23 o 
  -4  12  13      212.39      238.52     21.87 o 
  -3  12  13      459.71      510.25     22.26 o 
  -2  12  13      196.31      203.30     16.48 o 
  -1  12  13      146.56      142.90     15.09 o 
   0  12  13      857.72      861.23     25.74 o 
   1  12  13      449.95      525.09     21.29 o 
   2  12  13      333.23      320.95     15.80 o 
   3  12  13     1461.73     1450.20     28.16 o 
   4  12  13       78.37       75.27     10.69 o 
   5  12  13        3.81      -13.02      9.54 o 
  -4  13  13      228.30      271.42     18.82 o 
  -3  13  13      599.65      584.10     23.52 o 
  -2  13  13     1357.58     1389.88     33.12 o 
  -1  13  13      664.07      652.28     23.80 o 
   0  13  13       36.77       39.21     12.60 o 
   1  13  13      854.01      885.59     26.54 o 
   2  13  13      776.40      863.65     22.86 o 
   3  13  13      181.31      236.51     14.94 o 
  -1  14  13      546.08      577.01     23.34 o 
   0  14  13       38.64       38.67     12.62 o 
  -8   0  14      301.15      335.36     23.42 o 
  -6   0  14     1528.20     1379.16     32.36 o 
  -4   0  14     2880.62     2751.30     67.24 o 
  -2   0  14      275.68      293.29     27.15 o 
   0   0  14     1717.16     1710.32     42.40 o 
   2   0  14        5.97        5.85     12.27 o 
   4   0  14     2841.63     2812.26     61.35 o 
   6   0  14       18.65       39.17     20.02 o 
   8   0  14       52.45      108.59     25.09 o 
  -9   1  14       62.88       54.68     11.14 o 
  -8   1  14     1821.95     1876.17     29.18 o 
  -7   1  14      120.04      111.74      9.38 o 
  -6   1  14      531.57      439.56     14.57 o 
  -5   1  14      256.32      246.18     12.57 o 
  -4   1  14      431.21      437.13     14.88 o 
  -3   1  14     3688.49     3666.61     49.27 o 
  -2   1  14     2375.90     2361.86     36.52 o 
  -1   1  14        2.97        2.21     10.57 o 
   0   1  14     1346.06     1364.22     26.49 o 
   1   1  14        3.25        6.95      8.46 o 
   2   1  14       23.31       20.86      9.10 o 
   3   1  14     1433.97     1450.36     28.62 o 
   4   1  14      188.78      148.05     14.30 o 
   5   1  14       31.78        2.58     15.13 o 
   6   1  14      594.77      553.58     27.19 o 
   7   1  14       55.59       43.45     14.71 o 
   8   1  14      216.62      164.11     19.50 o 
   9   1  14     2143.30     2193.34     56.22 o 
  -9   2  14     1174.96     1157.91     25.62 o 
  -8   2  14      127.08      120.34     11.97 o 
  -7   2  14      372.12      352.64     21.80 o 
  -6   2  14     1219.76     1130.48     21.20 o 
  -5   2  14        3.50       -4.03     10.63 o 
  -4   2  14      108.74      107.67     11.47 o 
  -3   2  14     2989.89     3033.36     43.24 o 
  -2   2  14      137.51      133.43     11.94 o 
  -1   2  14      356.80      364.41     15.09 o 
   0   2  14     2579.02     2625.40     39.04 o 
   1   2  14      116.43      110.55     11.49 o 
   2   2  14     1218.44     1280.42     26.50 o 
   3   2  14     1064.41     1131.96     25.37 o 
   4   2  14      692.69      709.25     24.04 o 
   5   2  14      529.98      535.82     30.16 o 
   6   2  14     2130.38     2074.36     82.36 o 
   7   2  14      402.94      401.51     24.42 o 
   8   2  14       41.06       59.35     19.41 o 
   9   2  14      709.64      690.11     32.67 o 
  -9   3  14        6.36        4.60     13.26 o 
  -8   3  14      340.42      329.07     21.30 o 
  -7   3  14     2644.04     2454.78     37.16 o 
  -6   3  14      148.61      163.23     12.01 o 
  -5   3  14     4437.53     4414.86     51.75 o 
  -4   3  14       29.72       32.03      8.82 o 
  -3   3  14        0.90        7.72      8.48 o 
  -2   3  14      453.26      430.93     16.51 o 
  -1   3  14     8491.00     8240.01     90.37 o 
   0   3  14      112.14      122.95     10.97 o 
   1   3  14     3764.85     3810.16     50.51 o 
   2   3  14      931.80      934.53     22.73 o 
   3   3  14       16.88       13.88      9.80 o 
   4   3  14       18.12       18.66     10.22 o 
   5   3  14     4834.34     4798.72    120.75 o 
   6   3  14      178.02      181.08     44.81 o 
   7   3  14       93.11      127.90     30.47 o 
   8   3  14       35.77       36.33     15.44 o 
   9   3  14       37.36        5.65     16.70 o 
  -9   4  14      380.29      393.95     21.91 o 
  -8   4  14     1187.08     1193.23     32.27 o 
  -7   4  14      193.17      214.12     15.51 o 
  -6   4  14      731.91      791.05     23.54 o 
  -5   4  14      401.71      404.35     16.19 o 
  -4   4  14     3271.94     3254.39     38.06 o 
  -3   4  14      270.82      298.08     16.72 o 
  -2   4  14     2115.29     2093.43     30.91 o 
  -1   4  14      152.86      174.16     12.02 o 
   0   4  14     2412.47     2288.83     35.76 o 
   1   4  14      560.32      592.61     18.69 o 
   2   4  14       31.51       41.91     10.82 o 
   3   4  14       27.62       34.70     10.74 o 
   4   4  14       99.38      101.22     13.45 o 
   5   4  14      157.04      147.32     14.39 o 
   6   4  14      935.13     1009.47     34.94 o 
   7   4  14      608.60      654.52     30.10 o 
   8   4  14        7.76       19.31     29.16 o 
  -9   5  14       12.89        7.48     11.77 o 
  -8   5  14      979.99     1001.98     31.95 o 
  -7   5  14      681.21      711.07     23.34 o 
  -6   5  14      811.58      818.85     24.35 o 
  -5   5  14     1005.04     1000.30     26.30 o 
  -4   5  14     1280.40     1364.39     33.66 o 
  -3   5  14      317.61      323.47     12.55 o 
  -2   5  14      191.59      209.95     10.79 o 
  -1   5  14      299.08      275.31     11.78 o 
   0   5  14      840.52      799.58     18.86 o 
   1   5  14      246.98      232.06     21.67 o 
   2   5  14      119.81      105.50     12.61 o 
   3   5  14      102.93       87.55     21.81 o 
   4   5  14     2869.98     2836.77     71.68 o 
   5   5  14     3375.45     3345.19     87.02 o 
   6   5  14      768.03      707.57     30.34 o 
   7   5  14      959.75      952.15     37.82 o 
   8   5  14      250.75      274.01     45.25 o 
  -8   6  14        1.20       -0.71     12.72 o 
  -7   6  14      137.69      127.94     14.37 o 
  -6   6  14        7.16        1.81     10.90 o 
  -5   6  14     1138.27     1115.82     28.11 o 
  -4   6  14      303.14      292.68     17.22 o 
  -3   6  14     4265.74     4249.25     59.09 o 
  -2   6  14      112.64      127.53     13.14 o 
  -1   6  14     2860.18     2725.52     33.62 o 
   0   6  14       16.39       23.82      7.45 o 
   1   6  14      735.59      672.49     20.23 o 
   2   6  14     1238.36     1249.35     23.02 o 
   3   6  14     3052.81     3151.21     40.04 o 
   4   6  14        0.75       -4.97      9.41 o 
   5   6  14      272.87      264.56     27.08 o 
   6   6  14      408.66      439.06     21.44 o 
   7   6  14     1077.03     1205.22     32.93 o 
   8   6  14      113.74      110.74     18.01 o 
  -8   7  14       15.87       13.68     13.92 o 
  -7   7  14      427.69      469.72     25.77 o 
  -6   7  14      182.30      204.88     17.62 o 
  -5   7  14     1055.10     1025.24     27.22 o 
  -4   7  14       31.82       22.32     11.40 o 
  -3   7  14      788.17      852.48     24.74 o 
  -2   7  14      978.76      896.60     24.89 o 
  -1   7  14      114.72      148.76     14.07 o 
   0   7  14      240.08      251.47     13.02 o 
   1   7  14      361.82      422.08     15.61 o 
   2   7  14      227.40      238.95     15.22 o 
   3   7  14     2211.54     2209.77     34.13 o 
   4   7  14      337.49      344.12     18.05 o 
   5   7  14     2252.02     2250.38     44.82 o 
   6   7  14      143.68      164.15     14.35 o 
   7   7  14      446.73      541.10     29.68 o 
  -7   8  14      841.99      748.47     24.98 o 
  -6   8  14      224.05      206.01     16.40 o 
  -5   8  14       59.50       47.88     12.61 o 
  -4   8  14     7624.63     7545.80     91.53 o 
  -3   8  14      522.73      542.61     21.02 o 
  -2   8  14     1254.75     1199.42     28.96 o 
  -1   8  14      169.01      165.41     14.64 o 
   0   8  14        3.83       -8.02      9.82 o 
   1   8  14        1.03        0.36     10.61 o 
   2   8  14      236.15      242.71     11.66 o 
   3   8  14      805.23      870.41     20.37 o 
   4   8  14      144.27      124.32     11.97 o 
   5   8  14        6.94       -6.03      8.65 o 
   6   8  14      592.01      614.98     21.88 o 
   7   8  14        9.04      -13.70     13.79 o 
  -7   9  14       71.37       27.65     14.70 o 
  -6   9  14        6.23       16.14     11.99 o 
  -5   9  14      956.80      900.51     26.88 o 
  -4   9  14      322.83      341.06     31.65 o 
  -3   9  14      595.08      566.20     21.80 o 
  -2   9  14     4251.51     4249.57     60.66 o 
  -1   9  14     2316.96     2319.83     44.27 o 
   0   9  14        0.33       -6.83     10.84 o 
   1   9  14     3251.27     3161.00     49.40 o 
   2   9  14      135.68      121.79     11.71 o 
   3   9  14     1771.49     1834.33     31.01 o 
   4   9  14     2762.33     2736.74     68.10 o 
   5   9  14       82.41       83.22     10.89 o 
   6   9  14        1.24       10.53      9.65 o 
  -6  10  14     2174.08     2227.58     43.12 o 
  -5  10  14       21.16       10.79     12.35 o 
  -4  10  14      630.50      669.02     23.88 o 
  -3  10  14       89.93       75.17     13.32 o 
  -2  10  14       21.48       15.85     11.53 o 
  -1  10  14      500.37      542.71     21.77 o 
   0  10  14     4140.19     4236.25     92.23 o 
   1  10  14      450.26      499.07     20.98 o 
   2  10  14      745.16      742.26     20.55 o 
   3  10  14      441.58      453.88     17.47 o 
   4  10  14     1169.05     1186.02     77.70 o 
   5  10  14      234.25      225.63     16.43 o 
  -5  11  14     2190.93     2127.21     42.14 o 
  -4  11  14      455.94      507.34     22.26 o 
  -3  11  14      934.55      882.68     34.69 o 
  -2  11  14       40.00       30.51     12.44 o 
  -1  11  14     2238.33     2345.53     42.74 o 
   0  11  14      133.71      123.33     14.52 o 
   1  11  14      244.79      260.45     17.44 o 
   2  11  14     1933.46     2015.24     33.75 o 
   3  11  14      325.56      296.49     15.45 o 
   4  11  14      124.24      112.53     14.84 o 
  -4  12  14      181.26      161.82     16.35 o 
  -3  12  14     2544.43     2659.88     47.41 o 
  -2  12  14      169.96      234.00     17.68 o 
  -1  12  14     1348.69     1456.49     33.75 o 
   0  12  14       25.87       33.15     12.62 o 
   1  12  14      667.77      689.39     24.14 o 
   2  12  14        1.67      -11.25      9.88 o 
   3  12  14     2977.70     3086.47     44.14 o 
  -1  13  14      170.00      159.90     16.14 o 
   0  13  14      104.45      124.66     15.15 o 
  -9   0  15     4490.12     4975.86    142.25 o 
  -7   0  15     2717.70     2728.83     50.88 o 
  -5   0  15      209.16      219.33     31.96 o 
  -3   0  15     6681.77     6639.47    109.93 o 
  -1   0  15     3821.34     3668.45     70.56 o 
   1   0  15     3566.23     3377.84     67.33 o 
   3   0  15     3029.58     3063.34     65.02 o 
   5   0  15     6796.62     6250.99    148.81 o 
   7   0  15     5010.51     4779.13    126.87 o 
  -9   1  15        8.89       -3.20     13.47 o 
  -8   1  15     1620.73     1677.00     30.99 o 
  -7   1  15     1536.83     1518.42     25.81 o 
  -6   1  15      368.62      358.80     15.59 o 
  -5   1  15      414.35      384.22     17.18 o 
  -4   1  15        5.36        1.74      9.41 o 
  -3   1  15      703.10      677.58     25.72 o 
  -2   1  15     5190.24     5150.41     69.04 o 
  -1   1  15     3646.55     3697.72     50.31 o 
   0   1  15        1.23       -1.43      8.80 o 
   1   1  15     2149.90     2107.22     35.29 o 
   2   1  15     6262.69     6135.76     73.91 o 
   3   1  15       78.51       78.82     14.44 o 
   4   1  15       14.56        3.24     10.76 o 
   5   1  15     2895.87     2721.91     60.30 o 
   6   1  15        3.39      -11.37     25.92 o 
   7   1  15       22.92       41.13     15.01 o 
   8   1  15     1225.25     1158.52     40.62 o 
  -9   2  15       35.54       23.34     17.11 o 
  -8   2  15      508.75      485.34     24.27 o 
  -7   2  15        0.59       -8.76     10.94 o 
  -6   2  15     1707.62     1728.76     27.09 o 
  -5   2  15      354.50      390.41     15.49 o 
  -4   2  15       19.78       18.95      9.58 o 
  -3   2  15       13.79       -3.67      9.38 o 
  -2   2  15       20.21       52.72     10.29 o 
  -1   2  15      300.07      271.20     14.52 o 
   0   2  15     4136.43     4031.90     53.51 o 
   1   2  15       99.13      107.93     11.60 o 
   2   2  15      748.86      779.95     21.55 o 
   3   2  15        9.80       16.11      9.59 o 
   4   2  15      747.69      701.87     24.94 o 
   5   2  15        1.76       11.12     12.54 o 
   6   2  15     4837.45     4645.65     86.61 o 
   7   2  15      798.70      729.88     32.26 o 
   8   2  15      667.14      696.32     32.66 o 
  -8   3  15     1125.31     1088.97     33.81 o 
  -7   3  15      339.50      329.71     18.27 o 
  -6   3  15       10.78        4.44      8.15 o 
  -5   3  15      184.85      146.63     11.84 o 
  -4   3  15       86.01       81.53     10.34 o 
  -3   3  15     1824.67     1827.19     41.00 o 
  -2   3  15      938.19      920.78     27.31 o 
  -1   3  15      501.80      514.31     18.00 o 
   0   3  15     2283.94     2211.88     36.17 o 
   1   3  15     1150.79     1227.40     26.37 o 
   2   3  15      494.84      530.41     18.80 o 
   3   3  15       44.89       47.21     15.87 o 
   4   3  15     2590.24     2613.31     48.75 o 
   5   3  15      177.77      169.92     16.07 o 
   6   3  15       83.23       84.50     17.09 o 
   7   3  15      267.07      253.02     32.18 o 
   8   3  15       32.66       50.91     17.01 o 
  -8   4  15      276.55      262.09     21.14 o 
  -7   4  15       32.37       23.35     10.63 o 
  -6   4  15       32.44       28.11     11.45 o 
  -5   4  15      194.61      196.25     25.09 o 
  -4   4  15      721.59      699.42     18.90 o 
  -3   4  15       14.76        5.32      8.43 o 
  -2   4  15       42.34       43.19      9.09 o 
  -1   4  15      163.36      139.37     12.37 o 
   0   4  15     1052.94      991.51     23.59 o 
   1   4  15      266.12      271.33     14.48 o 
   2   4  15       54.15       41.31     11.53 o 
   3   4  15       23.36        4.37     10.79 o 
   4   4  15       11.01        1.78     11.32 o 
   5   4  15      473.41      507.32     22.97 o 
   6   4  15      116.06      106.45     17.86 o 
   7   4  15        5.56        6.95     14.60 o 
  -8   5  15        4.09       -3.28     11.55 o 
  -7   5  15      990.06     1003.98     27.86 o 
  -6   5  15     1049.36     1069.58     28.01 o 
  -5   5  15     1175.08     1126.03     28.60 o 
  -4   5  15     1352.83     1335.76     30.64 o 
  -3   5  15       43.12       40.49      9.95 o 
  -2   5  15       39.83       37.29      9.24 o 
  -1   5  15      534.75      534.68     16.64 o 
   0   5  15      181.67      182.54     21.40 o 
   1   5  15      250.29      249.33     14.14 o 
   2   5  15      346.73      358.83     18.89 o 
   3   5  15      340.82      373.38     23.42 o 
   4   5  15      369.76      343.07     19.39 o 
   5   5  15     2604.20     2564.38     49.46 o 
   6   5  15       12.68       27.09     14.57 o 
   7   5  15        4.03        9.11     14.74 o 
  -7   6  15     1407.89     1443.50     33.60 o 
  -6   6  15      864.56      894.17     26.47 o 
  -5   6  15      537.04      529.46     21.27 o 
  -4   6  15     1479.91     1434.16     32.12 o 
  -3   6  15     2656.65     2596.20     44.22 o 
  -2   6  15      678.20      653.91     22.18 o 
  -1   6  15      598.22      607.41     18.27 o 
   0   6  15      249.24      250.90     12.96 o 
   1   6  15      671.10      694.73     34.06 o 
   2   6  15     1111.40     1090.53     26.39 o 
   3   6  15      869.12      936.38     25.05 o 
   4   6  15     1216.58     1174.84     28.40 o 
   5   6  15       75.42       33.24     11.16 o 
   6   6  15     1616.82     1616.74     38.52 o 
   7   6  15     1044.05     1046.13     45.92 o 
  -7   7  15      567.28      553.48     23.23 o 
  -6   7  15       37.12       29.09     12.33 o 
  -5   7  15      219.47      254.59     17.54 o 
  -4   7  15     2973.80     2994.73     49.11 o 
  -3   7  15       60.53       55.56     12.66 o 
  -2   7  15     3301.30     3458.69     53.03 o 
  -1   7  15     1054.23     1068.55     27.87 o 
   0   7  15      242.49      250.19     16.49 o 
   1   7  15      258.91      297.86     15.77 o 
   2   7  15     1209.38     1223.18     28.11 o 
   3   7  15      229.77      210.97     15.01 o 
   4   7  15     2650.16     2686.64     44.36 o 
   5   7  15      177.25      161.43     18.83 o 
   6   7  15      606.14      651.38     22.87 o 
  -6   8  15      540.42      492.56     22.30 o 
  -5   8  15        1.53        0.45     11.31 o 
  -4   8  15      774.72      777.90     25.20 o 
  -3   8  15     5099.74     5056.69     69.33 o 
  -2   8  15     2377.88     2409.72     43.09 o 
  -1   8  15       77.47       80.10     13.24 o 
   0   8  15      645.24      671.89     26.80 o 
   1   8  15     2684.24     2622.12     50.55 o 
   2   8  15      369.38      330.89     17.21 o 
   3   8  15     1192.63     1214.93     28.61 o 
   4   8  15     2241.73     2227.35     40.02 o 
   5   8  15      902.47      841.96     37.60 o 
   6   8  15      519.69      531.34     21.84 o 
  -6   9  15      437.71      492.13     23.05 o 
  -5   9  15     2997.67     2977.21     50.78 o 
  -4   9  15      117.98      135.04     19.95 o 
  -3   9  15      186.10      235.15     17.14 o 
  -2   9  15      138.02      146.83     17.69 o 
  -1   9  15     4765.27     4875.23     67.72 o 
   0   9  15        0.35       13.54     11.31 o 
   1   9  15      650.06      724.25     28.93 o 
   2   9  15        1.89       -0.70      9.31 o 
   3   9  15       36.28       38.40     11.92 o 
   4   9  15       55.39       62.01     15.86 o 
   5   9  15     4406.89     4549.18     93.40 o 
  -5  10  15      317.75      329.23     20.09 o 
  -4  10  15      861.08      819.48     26.79 o 
  -3  10  15      124.45      164.26     16.15 o 
  -2  10  15        6.79       -6.95     11.46 o 
  -1  10  15     1843.50     1853.08     46.71 o 
   0  10  15      465.97      527.53     22.16 o 
   1  10  15      609.28      585.31     22.82 o 
   2  10  15      225.54      237.08     14.67 o 
   3  10  15     1424.41     1486.28     32.53 o 
   4  10  15        3.31       -9.83     11.59 o 
  -3  11  15       11.01       -3.33     11.97 o 
  -2  11  15      729.57      763.10     25.66 o 
  -1  11  15        0.39       -0.82     11.51 o 
   0  11  15      467.85      481.54     22.26 o 
   1  11  15     2120.36     2059.95     40.68 o 
   2  11  15      139.30      148.70     13.61 o 
   3  11  15      566.38      636.19     20.62 o 
  -1  12  15        0.64        1.58     12.17 o 
   0  12  15      518.98      537.75     22.98 o 
  -8   0  16     2682.74     2877.60     68.21 o 
  -6   0  16     1046.37     1058.16     37.96 o 
  -4   0  16      615.67      601.97     29.34 o 
  -2   0  16      138.80      160.22     23.87 o 
   0   0  16     7827.47     7757.00    125.87 o 
   2   0  16     2067.27     2143.16     96.35 o 
   4   0  16     2016.19     1967.96     71.43 o 
   6   0  16     4127.38     4201.37    116.81 o 
  -8   1  16     1455.63     1530.97     34.13 o 
  -7   1  16      737.28      780.29     19.72 o 
  -6   1  16      300.69      329.50     15.85 o 
  -5   1  16      609.24      581.77     23.99 o 
  -4   1  16     1522.67     1465.75     30.18 o 
  -3   1  16      144.02      131.37     12.73 o 
  -2   1  16     2231.11     2252.30     37.79 o 
  -1   1  16     1598.72     1688.68     31.93 o 
   0   1  16      424.22      440.57     17.72 o 
   1   1  16      465.58      462.70     18.18 o 
   2   1  16      457.26      476.89     20.18 o 
   3   1  16     1071.36     1061.89     26.34 o 
   4   1  16      730.45      735.68     26.20 o 
   5   1  16      182.89      177.57     25.79 o 
   6   1  16       30.73       32.24     15.62 o 
   7   1  16        0.75       -1.31     14.53 o 
  -8   2  16      107.26      140.39     21.97 o 
  -7   2  16      651.65      702.38     23.56 o 
  -6   2  16      163.26      180.17     13.37 o 
  -5   2  16     1452.33     1479.42     28.91 o 
  -4   2  16       38.32       55.64     11.38 o 
  -3   2  16      262.49      317.49     16.24 o 
  -2   2  16      106.74      104.37     12.35 o 
  -1   2  16     5080.46     4927.01     62.91 o 
   0   2  16     1785.67     1855.01     33.66 o 
   1   2  16     1377.01     1387.42     28.96 o 
   2   2  16       26.72        8.47      9.88 o 
   3   2  16      967.50      930.61     28.45 o 
   4   2  16      298.40      317.97     19.48 o 
   5   2  16     1022.30      964.68     72.79 o 
   6   2  16       52.65       30.14     15.89 o 
   7   2  16     3493.06     3403.69     73.63 o 
  -7   3  16      245.02      328.23     21.87 o 
  -6   3  16      773.42      786.95     28.81 o 
  -5   3  16      887.48      898.37     27.73 o 
  -4   3  16       62.50       46.65     10.21 o 
  -3   3  16      196.29      178.63     15.83 o 
  -2   3  16     2130.19     2064.01     49.14 o 
  -1   3  16     3771.51     3736.52     51.85 o 
   0   3  16      712.42      708.89     21.12 o 
   1   3  16     3240.57     3256.33     47.99 o 
   2   3  16      580.57      561.46     19.77 o 
   3   3  16     1935.71     1907.45     40.98 o 
   4   3  16        4.77      -15.32     10.92 o 
   5   3  16     2048.27     2008.89     43.80 o 
   6   3  16      330.91      316.49     23.69 o 
   7   3  16     3166.47     3121.58     70.09 o 
  -7   4  16       38.03       39.42     15.01 o 
  -6   4  16     5206.78     5282.30     83.20 o 
  -5   4  16       32.72       36.79     14.34 o 
  -4   4  16        2.06        4.18     10.46 o 
  -3   4  16      342.00      364.70     15.55 o 
  -2   4  16      201.90      229.15     13.29 o 
  -1   4  16      298.36      304.27     15.80 o 
   0   4  16     4376.50     4482.09     59.14 o 
   1   4  16      761.96      730.75     38.02 o 
   2   4  16       71.41       57.30     12.76 o 
   3   4  16        8.14       17.19     11.82 o 
   4   4  16      151.37      165.99     16.63 o 
   5   4  16      188.59      160.61     16.62 o 
   6   4  16     2649.91     2877.33    147.89 o 
  -7   5  16     1208.74     1209.92     31.24 o 
  -6   5  16       31.40       24.62     12.59 o 
  -5   5  16      409.17      385.75     30.16 o 
  -4   5  16     2865.82     2915.37     56.07 o 
  -3   5  16     1677.43     1555.12     39.19 o 
  -2   5  16      845.23      833.51     24.56 o 
  -1   5  16     2074.81     2032.43     32.40 o 
   0   5  16       21.16       17.74      9.22 o 
   1   5  16     3215.82     3353.54     64.48 o 
   2   5  16     1245.45     1268.35     32.59 o 
   3   5  16        7.70       15.62     11.57 o 
   4   5  16     2004.08     1987.02     73.65 o 
   5   5  16      637.82      677.95     26.35 o 
   6   5  16       35.40       56.17     16.67 o 
  -6   6  16      683.41      598.82     23.33 o 
  -5   6  16      627.76      657.70     28.87 o 
  -4   6  16      624.87      618.49     23.09 o 
  -3   6  16     1273.01     1269.51     31.05 o 
  -2   6  16      121.54      107.61     20.27 o 
  -1   6  16      330.35      381.80     22.42 o 
   0   6  16       19.31       28.29     11.48 o 
   1   6  16     1205.68     1245.07     28.86 o 
   2   6  16      105.10      107.73     13.15 o 
   3   6  16     1684.53     1673.63     34.37 o 
   4   6  16      142.75      159.98     25.15 o 
   5   6  16      327.09      346.08     18.94 o 
   6   6  16       85.08       84.85     14.92 o 
  -6   7  16        1.93        2.34     11.90 o 
  -5   7  16       19.20        3.90     11.88 o 
  -4   7  16       60.61       73.36     13.77 o 
  -3   7  16      321.50      263.03     23.46 o 
  -2   7  16      266.50      320.38     18.74 o 
  -1   7  16      346.61      392.94     21.94 o 
   0   7  16     1482.30     1413.27     55.00 o 
   1   7  16       61.92       52.24     15.31 o 
   2   7  16      345.60      398.12     18.71 o 
   3   7  16      252.44      219.46     15.89 o 
   4   7  16      124.59       98.45     15.05 o 
   5   7  16      659.72      603.77     22.92 o 
  -5   8  16        2.23       -3.28     11.91 o 
  -4   8  16        0.16      -16.71     11.14 o 
  -3   8  16      380.88      409.61     20.84 o 
  -2   8  16       49.24       61.64     15.21 o 
  -1   8  16      198.28      228.61     17.16 o 
   0   8  16      899.89      907.95     27.02 o 
   1   8  16      382.73      391.35     23.57 o 
   2   8  16      829.15      934.48     31.90 o 
   3   8  16      596.13      624.93     27.67 o 
   4   8  16      295.63      315.29     22.46 o 
  -4   9  16      148.21      150.52     16.23 o 
  -3   9  16      108.52       98.87     14.96 o 
  -2   9  16      747.89      710.19     25.18 o 
  -1   9  16      354.23      406.92     21.02 o 
   0   9  16      388.74      410.50     21.01 o 
   1   9  16      151.94      166.95     16.08 o 
   2   9  16      100.15      113.04     17.80 o 
   3   9  16      110.16      102.53     23.24 o 
  -3  10  16       38.07       33.73     13.32 o 
  -2  10  16     1425.99     1570.50     36.32 o 
  -1  10  16      684.93      672.66     29.75 o 
   0  10  16     2045.53     2091.75     41.66 o 
   1  10  16     2123.47     2120.37     45.81 o 
   2  10  16      381.98      400.51     21.21 o 
  -7   0  17      305.80      293.01     22.33 o 
  -5   0  17     3392.20     3397.85     72.44 o 
  -3   0  17       10.30       12.83     15.45 o 
  -1   0  17     3469.76     3467.43     71.46 o 
   1   0  17      101.46      120.58     18.67 o 
   3   0  17      203.84      242.48     23.03 o 
   5   0  17      183.97      156.51     28.07 o 
  -7   1  17      691.23      729.57     19.85 o 
  -6   1  17       26.14       28.60     10.98 o 
  -5   1  17       33.64       40.52     11.72 o 
  -4   1  17     1176.21     1229.77     28.44 o 
  -3   1  17     1040.78      967.21     25.28 o 
  -2   1  17     1698.13     1685.96     33.13 o 
  -1   1  17       34.11       61.45     11.61 o 
   0   1  17      844.23      878.55     24.40 o 
   1   1  17       15.65        8.20     10.46 o 
   2   1  17      883.13      922.68     25.10 o 
   3   1  17     3213.73     3215.41     50.03 o 
   4   1  17      113.95       88.31     14.61 o 
   5   1  17     1426.06     1431.44     45.10 o 
   6   1  17        1.21       -5.05     27.32 o 
  -7   2  17      659.20      686.96     28.18 o 
  -6   2  17     4188.01     4438.67     55.61 o 
  -5   2  17       87.99       78.06     11.79 o 
  -4   2  17      483.48      504.66     19.99 o 
  -3   2  17        0.29       -0.88     10.23 o 
  -2   2  17       17.42       15.81     10.64 o 
  -1   2  17     1150.42     1165.91     27.41 o 
   0   2  17     2259.17     2348.27     39.78 o 
   1   2  17      266.18      254.24     16.01 o 
   2   2  17     1507.71     1571.38     32.62 o 
   3   2  17        9.07       -5.38     11.47 o 
   4   2  17      723.93      723.66     35.52 o 
   5   2  17      935.22      811.56     85.20 o 
   6   2  17     2550.79     2551.87     62.51 o 
  -6   3  17      992.51      997.55     33.06 o 
  -5   3  17      139.21      158.74     18.35 o 
  -4   3  17     1029.13     1097.56     24.71 o 
  -3   3  17        0.41       -9.70      8.80 o 
  -2   3  17      244.27      298.42     16.52 o 
  -1   3  17        3.54        2.36     10.42 o 
   0   3  17       31.61       41.14     11.22 o 
   1   3  17      365.04      383.93     18.35 o 
   2   3  17      738.55      757.13     23.08 o 
   3   3  17      903.77      903.20     29.29 o 
   4   3  17     1550.53     1472.87     37.81 o 
   5   3  17      100.11       77.62     15.17 o 
   6   3  17      184.03      203.74     22.08 o 
  -6   4  17       29.06       27.74     15.28 o 
  -5   4  17     1442.62     1516.49     70.67 o 
  -4   4  17        7.48        7.69     14.35 o 
  -3   4  17       73.85       50.42     12.30 o 
  -2   4  17      108.04      112.85     11.97 o 
  -1   4  17      262.29      324.03     26.11 o 
   0   4  17       40.11       43.20     11.21 o 
   1   4  17      557.57      586.75     24.80 o 
   2   4  17      340.56      328.40     20.06 o 
   3   4  17      139.27      153.56     16.20 o 
   4   4  17        2.48      -13.55     11.47 o 
   5   4  17        8.29      -17.57     19.06 o 
  -6   5  17      244.12      347.06     23.35 o 
  -5   5  17      601.57      642.76     28.01 o 
  -4   5  17        8.61       -7.13     15.96 o 
  -3   5  17     1100.16     1132.88     34.67 o 
  -2   5  17      269.27      308.17     21.65 o 
  -1   5  17      378.74      415.83     19.21 o 
   0   5  17     1008.33      997.65     23.65 o 
   1   5  17     1152.93     1167.96     32.37 o 
   2   5  17       77.00       80.53     15.13 o 
   3   5  17      548.19      610.94     25.28 o 
   4   5  17      605.21      637.20     26.46 o 
   5   5  17      800.60      787.40     29.22 o 
  -5   6  17      504.19      530.98     23.35 o 
  -4   6  17      666.82      723.14     33.81 o 
  -3   6  17     2686.72     2745.92     55.54 o 
  -2   6  17        5.39       -0.98     13.77 o 
  -1   6  17     2425.86     2293.82     49.76 o 
   0   6  17      946.22      939.36     43.08 o 
   1   6  17      380.41      393.67     19.64 o 
   2   6  17      464.17      511.62     20.86 o 
   3   6  17     1037.78     1097.17     28.62 o 
   4   6  17     1113.25     1161.55     37.54 o 
  -4   7  17     1490.32     1505.29     35.47 o 
  -3   7  17       50.10       35.85     13.03 o 
  -2   7  17     1409.89     1462.58     55.73 o 
  -1   7  17      234.36      203.41     19.87 o 
   0   7  17      183.35      177.05     32.44 o 
   1   7  17      294.79      286.34     21.84 o 
   2   7  17     1374.80     1495.36     40.53 o 
   3   7  17       57.39       77.08     17.29 o 
   4   7  17      332.82      345.19     19.55 o 
  -3   8  17      613.24      707.09     25.57 o 
  -2   8  17     2406.73     2341.65     44.60 o 
  -1   8  17     1291.84     1281.84     32.71 o 
   0   8  17       15.18       17.55     15.05 o 
   1   8  17     1390.04     1474.24     40.57 o 
   2   8  17      476.36      535.04     27.39 o 
   3   8  17      144.67      186.15     28.60 o 
  -1   9  17      887.98      895.83     28.39 o 
   0   9  17      242.39      286.82     19.71 o 
   1   9  17      141.22      132.83     18.94 o 
  -4   0  18      879.66      923.17     43.54 o 
  -2   0  18     4613.65     4709.84     90.27 o 
   0   0  18       57.81       87.08     18.27 o 
   2   0  18      581.22      524.11     52.02 o 
   4   0  18     4437.52     4125.65    117.77 o 
  -5   1  18       49.49       43.41     11.84 o 
  -4   1  18     2138.17     2215.19     40.01 o 
  -3   1  18     1899.10     1933.62     36.81 o 
  -2   1  18      574.91      582.20     21.59 o 
  -1   1  18      293.77      277.78     16.88 o 
   0   1  18       35.28       25.91     11.53 o 
   1   1  18      211.53      166.09     14.85 o 
   2   1  18     3234.49     3107.20     49.71 o 
   3   1  18      915.58      949.56     38.27 o 
   4   1  18      727.97      758.45     28.55 o 
  -5   2  18     1769.01     1941.69     34.37 o 
  -4   2  18        0.15       -4.78     10.32 o 
  -3   2  18     1080.76     1113.04     27.88 o 
  -2   2  18      173.31      169.39     14.59 o 
  -1   2  18      124.51      106.55     13.37 o 
   0   2  18      436.90      490.61     19.91 o 
   1   2  18      496.39      576.36     23.53 o 
   2   2  18      432.30      426.63     19.86 o 
   3   2  18      246.67      256.84     19.64 o 
   4   2  18        4.08        5.82     12.93 o 
  -5   3  18      803.61      752.38     29.92 o 
  -4   3  18     1018.52     1058.74     34.29 o 
  -3   3  18      993.10     1029.95     24.62 o 
  -2   3  18       10.94       11.22     11.37 o 
  -1   3  18       40.01       49.33     12.24 o 
   0   3  18       11.41       13.64     11.04 o 
   1   3  18     1615.35     1680.64     34.60 o 
   2   3  18      522.36      522.95     21.30 o 
   3   3  18      238.85      249.38     29.50 o 
   4   3  18      200.10      182.93     32.26 o 
  -4   4  18        2.68       -2.59     14.53 o 
  -3   4  18      564.53      616.62     27.84 o 
  -2   4  18       37.18       28.79     14.15 o 
  -1   4  18      418.51      409.78     17.80 o 
   0   4  18     2359.12     2426.49     42.06 o 
   1   4  18      907.89      895.45     29.68 o 
   2   4  18        3.30       -5.98     12.66 o 
   3   4  18        1.44        1.96     14.52 o 
   4   4  18      810.78      847.41     34.13 o 
  -4   5  18     1991.70     2139.01     49.39 o 
  -3   5  18       15.99        4.94     14.64 o 
  -2   5  18      240.19      275.20     21.78 o 
  -1   5  18      189.58      163.86     23.14 o 
   0   5  18       22.98       26.71     12.12 o 
   1   5  18      784.13      851.59     26.11 o 
   2   5  18     2095.84     2213.41     47.31 o 
   3   5  18        0.36        6.41     12.88 o 
  -3   6  18      211.18      205.37     20.80 o 
  -2   6  18      693.78      756.90     30.61 o 
  -1   6  18       16.66       14.82     15.00 o 
   0   6  18      147.28      136.19     18.71 o 
   1   6  18      700.87      741.46     30.22 o 
   2   6  18      142.57      172.10     20.05 o 
  -1   7  18     2285.52     2309.87     51.76 o 
   0   7  18       95.75      127.41     18.52 o 
   1   7  18      250.87      296.17     22.65 o 
  -3   0  19     4732.75     4850.65    117.38 o 
  -1   0  19       46.32       22.94     17.00 o 
   1   0  19       24.58       23.44     17.35 o 
  -3   1  19     1803.57     1923.80     41.23 o 
  -2   1  19       93.34      100.66     13.92 o 
  -1   1  19       59.53       91.60     13.79 o 
   0   1  19       46.22       18.84     11.94 o 
   1   1  19      224.28      223.48     17.09 o 
   2   1  19      700.55      745.19     24.83 o 
  -3   2  19       76.95      118.75     14.82 o 
  -2   2  19     4314.36     4390.16     62.10 o 
  -1   2  19       87.57       84.96     15.60 o 
   0   2  19       45.29       60.42     13.79 o 
   1   2  19      122.84      134.39     15.09 o 
   2   2  19       61.24       80.79     13.53 o 
  -2   3  19      151.89      150.05     15.31 o 
  -1   3  19        9.19       -5.77     11.47 o 
   0   3  19     3564.60     3652.98     55.44 o 
   1   3  19      132.63      138.80     15.58 o 
  -1   4  19     3214.17     3259.83     63.20 o 
   0   4  19       44.41       42.31     12.66 o 
                                                 
